# Supplementary material for: Succinate utilisation by Salmonella is inhibited by multiple regulatory systems
Source: PLoS Genet. 2024 Mar 8;20(3):e1011142. doi: 10.1371/journal.pgen.1011142 (PMC10965054; doi:10.1371/journal.pgen.1011142)
Supplement: S1 Data — (XLSX) [file pgen.1011142.s016.xlsx]

## Sheet: Fig2 A-C
		Evolution of S. Typhimurium 4/74 in M9+Succinate
		27.08.17	Inoculation 4 colonies of 4/74 in 4 X 5 ml LB (Universal flask), incubation for 8h at 37°C, 220 rpm
			1 ml culture centrifuged for 2 min 15000 rpm, SN discarded and cells suspended in 1 ml M9-40 mM Succinate (M9-Succ), OD600 measured
			Inoculation of 25 ml M9-Succ (in 250 ml Erlen flasks) with the 4 pre-cultures (A, B, C & D) with initial OD600 = 0.01
			Incubation at at 37°C, 220 rpm
	Fig 2A
			Growth in M9-Succ
		Date time	Time (hours)	4/74 I	4/74 II	4/74 III	4/74 IV
		27.08.17 23h10	0	0.01	0.01	0.01	0.01
		28.08.17 15h10	16	0.082	0.078	0.081	0.082	Streak onLB agar: lag
		29.08.17 7h40	32.5	0.102	0.096	0.113	0.105	Streak onLB agar: late lag
		29.08.17 9h10	34	0.117	0.113	0.128	0.12
		29.08.17 10h55	35.75	0.145	0.149	0.176	0.152
		29.08.17 12h25	37.25	0.202	0.226	0.275	0.2
		29.08.17 13h55	38.75	0.316	0.344	0.408	0.296
		29.08.17 15h25	40.25	0.458	0.468	0.537	0.402	Streak onLB agar: Exp
		29.08.17 16h55	41.75	0.577	0.562	0.649	0.499
		29.08.17 18h25	43.25	0.659	0.653	0.747	0.576
		29.08.17 19h55	44.75	0.771	0.735	0.834	0.653
		29.08.17 21h25	46.25	0.865	0.809	0.916	0.716
		29.08.17 23h10	48	0.941	0.88	0.987	0.769	Streak on LB agar: stationary, 1 ml saved at -80°C
		30.08.17 11h10	60	1.08	1.038	1.098	0.934
	Fig 2B
		Pasages in LB:
		After 48h: inoculate 50 µl of the M9-succ culture A, B, C & D in 5 ml LB (Univeral tube), incubation O/N at 37°C, 220 rpm, another passage for 20hours
		Inoculation of culture A, B C &D in 25 ml M9-Succ (in 250 ml Erlen flasks) with with initial OD600 = 0.01
			Growth in M9-Succ
		Date time	Time (hours)	4/74 I	4/74 II	4/74 III	4/74 IV	4/74 WT	ΔrpoS (JH3674)
		31.08.17 8h10	0	0.01	0.01	0.01	0.01	0.01	0.01
		31.08.17 11h40	3.5	0.076	0.057	0.075	0.065	0.041	0.061
		31.08.17 13h40	5.5	0.262	0.188	0.247	0.183	0.048	0.171
		31.08.17 14h40	6.5	0.411	0.33	0.399	0.291	0.061	0.281
		31.08.17 15h40	7.5	0.542	0.48	0.543	0.396	0.064	0.375
		31.08.17 16h40	8.5	0.651	0.606	0.664	0.494	0.072	0.471
		31.08.17 17h40	9.5	0.754	0.721	0.773	0.584	0.08	0.554
		31.08.17 18h40	10.5	0.829	0.82	0.859	0.668	0.094	0.63
		31.08.17 19h40	11.5	0.912	0.896	0.934	0.739	0.097	0.701
		31.08.17 20h40	12.5	0.961	0.953	0.981	0.798	0.103	0.767
		31.08.17 21h40	13.5	1.009	1.0012	1.044	0.858	0.114	0.835
		31.08.17 22h40	14.5	1.03	1.061	1.083	0.907	0.117	0.887
		01.09.17 9h40	25.5	1.02	1.089	1.073	1.199	0.174	1.087
	Fig 2 C
								LAG phase					Mid Exponential phase
								culture	total tested	Succ+	% Succ+		culture	total tested	Succ+	% Succ+
								I	15	0	0		I	15	15	100
								II	15	0	0		II	15	10	66.6667
								II	15	0	0		II	15	13	86.6667
								IV	15	0	0		IV	15	9	60
										average	0				average	78.3333
										STD DEV	0				STD DEV	18.3586
								Early Exponential phase					Early stationary phase
								culture	total tested	Succ+	% Succ+		culture	total tested	Succ+	% Succ+
								I	15	2	13.3333		I	15	15	100
								II	15	1	6.66667		II	15	13	86.6667
								II	15	4	26.6667		II	15	13	86.6667
								IV	15	5	33.3333		IV	15	12	80
										average	20				average	88.3333
										STD DEV	12.1716				STD DEV	8.3887
										Average	STD dev
								Summary	Lag	0	0
									EEP	20	12.1716
									MEP	78.3333	18.3586
									ESP	88.3333	8.3887

## Sheet: Fig4 C
		Strain	4/74 WT	4/74 WT	4/74 WT	4/74 WT	4/74 WT	4/74 WT			SNW318	SNW318	SNW318	SNW318	SNW318	SNW318			SNW340	SNW340	SNW340	SNW340	SNW340	SNW340			SNW362	SNW362	SNW362	SNW362	SNW362	SNW362			Blank	Blank	Blank	Blank	Blank	Blank
		medium	M9+Succ	M9+Succ	M9+Succ	M9+Succ	M9+Succ	M9+Succ			M9+Succ	M9+Succ	M9+Succ	M9+Succ	M9+Succ	M9+Succ			M9+Succ	M9+Succ	M9+Succ	M9+Succ	M9+Succ	M9+Succ			M9+Succ	M9+Succ	M9+Succ	M9+Succ	M9+Succ	M9+Succ			M9+Succ	M9+Succ	M9+Succ	M9+Succ	M9+Succ	M9+Succ
		Legend	WT	WT	WT	WT	WT	WT			oxyRmut	oxyRmut	oxyRmut	oxyRmut	oxyRmut	oxyRmut			oxyRmut ΔoxyS	oxyRmut ΔoxyS	oxyRmut ΔoxyS	oxyRmut ΔoxyS	oxyRmut ΔoxyS	oxyRmut ΔoxyS			oxyRmut ΔoxyS + oxySChrom	oxyRmut ΔoxyS + oxySChrom	oxyRmut ΔoxyS + oxySChrom	oxyRmut ΔoxyS + oxySChrom	oxyRmut ΔoxyS + oxySChrom	oxyRmut ΔoxyS + oxySChrom			Blank	Blank	Blank	Blank	Blank	Blank	AVERAGE
	Well Row		A	B	C	E	F	G			B	C	D	E	F	G			B	C	D	E	F	G			A	B	C	D	F	G			B	D	E	F	G	H
	Well Col		3	3	3	3	3	3			5	5	5	5	5	5			7	7	7	7	7	7			9	9	9	9	9	9			2	2	2	2	2	2
	Content	Time	Sample X3	Sample X15	Sample X27	Sample X51	Sample X63	Sample X75	AVERAGE-Blank	STDDev	Sample X17	Sample X29	Sample X41	Sample X53	Sample X65	Sample X77	AVERAGE-Blank	STDDev	Sample X19	Sample X31	Sample X43	Sample X55	Sample X67	Sample X79	AVERAGE-Blank	STDDev	Sample X9	Sample X21	Sample X33	Sample X45	Sample X69	Sample X81	AVERAGE-Blank	STDDev	Sample X14	Sample X38	Sample X50	Sample X62	Sample X74	Sample X86	AVERAGE
	Raw Data (600)	0	0.113	0.111	0.116	0.147	0.129	0.156	0.00333333	0.0189807	0.112	0.12	0.117	0.144	0.123	0.125	-0.00183333	0.0110408	0.116	0.117	0.119	0.125	0.122	0.125	-0.00466667	0.00393277	0.108	0.111	0.116	0.114	0.112	0.119	-0.012	0.00388158	0.111	0.12	0.127	0.13	0.132	0.132	0.125333
	Raw Data (600)	0.25	0.123	0.127	0.119	0.128	0.127	0.133	0.00466667	0.00475044	0.11	0.12	0.118	0.122	0.133	0.132	0.001	0.00875785	0.109	0.111	0.112	0.12	0.122	0.13	-0.00416667	0.00809115	0.103	0.106	0.108	0.113	0.118	0.124	-0.0095	0.00792465	0.121	0.119	0.117	0.119	0.124	0.129	0.1215
	Raw Data (600)	0.5	0.123	0.129	0.119	0.129	0.128	0.133	0.0065	0.00499667	0.111	0.121	0.121	0.122	0.136	0.133	0.00366667	0.0091214	0.112	0.113	0.114	0.121	0.124	0.131	-0.00116667	0.00752108	0.102	0.106	0.108	0.112	0.118	0.124	-0.00866667	0.00814043	0.119	0.118	0.118	0.119	0.122	0.126	0.120333
	Raw Data (600)	0.75	0.122	0.123	0.121	0.139	0.132	0.143	0.00783333	0.00946573	0.114	0.127	0.122	0.127	0.139	0.135	0.00516667	0.00895917	0.117	0.118	0.119	0.126	0.127	0.133	0.00116667	0.0063456	0.106	0.11	0.113	0.116	0.123	0.125	-0.00666667	0.00739594	0.118	0.119	0.118	0.121	0.127	0.13	0.122167
	Raw Data (600)	1	0.127	0.135	0.124	0.13	0.13	0.133	0.0095	0.00397073	0.118	0.126	0.125	0.127	0.14	0.135	0.00816667	0.00781665	0.116	0.115	0.119	0.127	0.129	0.134	0.003	0.00776316	0.111	0.116	0.112	0.114	0.121	0.128	-0.00333333	0.00644981	0.121	0.118	0.118	0.118	0.122	0.125	0.120333
	Raw Data (600)	1.25	0.127	0.137	0.124	0.131	0.131	0.136	0.0106667	0.00501996	0.118	0.129	0.127	0.13	0.143	0.135	0.01	0.00833467	0.118	0.116	0.118	0.128	0.13	0.137	0.00416667	0.00843208	0.105	0.112	0.114	0.116	0.124	0.132	-0.00316667	0.00951665	0.12	0.118	0.118	0.119	0.122	0.125	0.120333
	Raw Data (600)	1.5	0.128	0.141	0.125	0.13	0.133	0.133	0.0113333	0.00550151	0.12	0.129	0.129	0.13	0.143	0.135	0.0106667	0.00761577	0.117	0.118	0.12	0.128	0.131	0.137	0.00483333	0.00808497	0.112	0.115	0.117	0.118	0.125	0.135	0	0.00838252	0.121	0.118	0.118	0.119	0.121	0.125	0.120333
	Raw Data (600)	1.75	0.128	0.142	0.126	0.132	0.133	0.136	0.0135	0.00574166	0.122	0.132	0.129	0.133	0.144	0.137	0.0135	0.00741395	0.118	0.121	0.122	0.132	0.133	0.14	0.00833333	0.00859457	0.113	0.116	0.119	0.12	0.127	0.136	0.0025	0.00837655	0.119	0.118	0.118	0.116	0.121	0.124	0.119333
	Raw Data (600)	2	0.133	0.145	0.13	0.135	0.135	0.136	0.0155	0.00504645	0.126	0.137	0.134	0.136	0.145	0.14	0.0161667	0.0063456	0.121	0.125	0.127	0.134	0.136	0.145	0.0111667	0.00873308	0.116	0.118	0.123	0.124	0.133	0.14	0.0055	0.00917969	0.121	0.119	0.118	0.117	0.121	0.125	0.120167
	Raw Data (600)	2.25	0.135	0.146	0.131	0.135	0.135	0.136	0.0163333	0.00504645	0.131	0.141	0.138	0.139	0.146	0.142	0.0195	0.00500999	0.123	0.126	0.129	0.136	0.138	0.145	0.0128333	0.0082805	0.12	0.122	0.125	0.127	0.134	0.141	0.00816667	0.00793515	0.121	0.12	0.117	0.117	0.121	0.124	0.12
	Raw Data (600)	2.5	0.136	0.148	0.132	0.137	0.138	0.138	0.0185	0.00530723	0.132	0.146	0.141	0.141	0.148	0.146	0.0226667	0.00581951	0.125	0.131	0.134	0.139	0.141	0.148	0.0166667	0.00809115	0.123	0.125	0.129	0.129	0.137	0.144	0.0115	0.00790991	0.122	0.118	0.118	0.117	0.12	0.123	0.119667
	Raw Data (600)	2.75	0.134	0.141	0.132	0.142	0.14	0.146	0.0181667	0.00523132	0.137	0.152	0.143	0.144	0.155	0.152	0.0261667	0.00691134	0.13	0.132	0.133	0.142	0.145	0.151	0.0178333	0.00842417	0.125	0.13	0.135	0.134	0.141	0.148	0.0145	0.00811788	0.119	0.119	0.118	0.119	0.124	0.127	0.121
	Raw Data (600)	3	0.141	0.153	0.135	0.137	0.139	0.14	0.0211667	0.00633772	0.142	0.156	0.148	0.149	0.156	0.153	0.031	0.00542832	0.134	0.133	0.138	0.14	0.143	0.152	0.0203333	0.00695701	0.129	0.131	0.135	0.136	0.142	0.151	0.0176667	0.00806639	0.123	0.118	0.117	0.117	0.12	0.123	0.119667
	Raw Data (600)	3.25	0.137	0.151	0.135	0.138	0.141	0.14	0.0216667	0.00564506	0.151	0.162	0.153	0.154	0.159	0.157	0.0373333	0.00409878	0.133	0.133	0.14	0.146	0.146	0.155	0.0235	0.00856543	0.131	0.136	0.139	0.137	0.147	0.154	0.022	0.00835863	0.119	0.117	0.116	0.116	0.12	0.124	0.118667
	Raw Data (600)	3.5	0.138	0.137	0.138	0.154	0.145	0.157	0.0235	0.00879583	0.156	0.171	0.158	0.165	0.17	0.168	0.0433333	0.00631401	0.137	0.14	0.141	0.149	0.151	0.16	0.025	0.00861781	0.14	0.145	0.151	0.15	0.154	0.158	0.0283333	0.00640833	0.116	0.118	0.119	0.12	0.126	0.129	0.121333
	Raw Data (600)	3.75	0.141	0.155	0.138	0.141	0.143	0.144	0.0235	0.00592171	0.167	0.176	0.168	0.17	0.173	0.169	0.0503333	0.00339116	0.136	0.139	0.146	0.148	0.151	0.159	0.0263333	0.00831264	0.142	0.145	0.149	0.148	0.157	0.165	0.0308333	0.00850882	0.122	0.12	0.117	0.118	0.12	0.124	0.120167
	Raw Data (600)	4	0.139	0.148	0.141	0.147	0.145	0.149	0.0246667	0.00402078	0.17	0.183	0.172	0.175	0.184	0.181	0.0573333	0.00595819	0.139	0.141	0.142	0.149	0.152	0.159	0.0268333	0.0077201	0.149	0.152	0.157	0.155	0.162	0.169	0.0371667	0.00722957	0.117	0.118	0.117	0.119	0.124	0.126	0.120167
	Raw Data (600)	4.25	0.142	0.149	0.139	0.148	0.147	0.151	0.0253333	0.0045607	0.186	0.195	0.185	0.189	0.192	0.189	0.0686667	0.0037238	0.146	0.148	0.146	0.152	0.155	0.163	0.031	0.00659293	0.156	0.158	0.164	0.16	0.169	0.177	0.0433333	0.00787401	0.117	0.121	0.119	0.118	0.123	0.126	0.120667
	Raw Data (600)	4.5	0.145	0.16	0.144	0.145	0.146	0.146	0.0276667	0.00608824	0.199	0.206	0.191	0.198	0.204	0.201	0.0798333	0.00526941	0.14	0.145	0.152	0.151	0.153	0.162	0.0305	0.00750333	0.163	0.165	0.167	0.164	0.175	0.183	0.0495	0.00789303	0.123	0.119	0.117	0.117	0.12	0.124	0.12
	Raw Data (600)	4.75	0.143	0.148	0.14	0.151	0.147	0.152	0.0268333	0.00462241	0.211	0.22	0.205	0.216	0.222	0.216	0.095	0.00619677	0.142	0.147	0.151	0.155	0.157	0.165	0.0328333	0.00806019	0.169	0.173	0.178	0.175	0.183	0.192	0.0583333	0.00818942	0.117	0.118	0.117	0.119	0.123	0.126	0.12
	Raw Data (600)	5	0.154	0.159	0.141	0.147	0.146	0.148	0.0293333	0.0063692	0.232	0.239	0.225	0.23	0.235	0.228	0.111667	0.00500999	0.142	0.144	0.159	0.155	0.157	0.167	0.0341667	0.00946573	0.18	0.182	0.186	0.183	0.191	0.203	0.0676667	0.00850294	0.121	0.119	0.117	0.118	0.121	0.123	0.119833
	Raw Data (600)	5.25	0.153	0.161	0.146	0.153	0.148	0.15	0.0323333	0.00526941	0.253	0.261	0.243	0.248	0.253	0.246	0.131167	0.00640833	0.147	0.147	0.155	0.156	0.157	0.166	0.0351667	0.00711805	0.192	0.194	0.198	0.192	0.201	0.213	0.0788333	0.00801665	0.121	0.119	0.118	0.117	0.119	0.123	0.1195
	Raw Data (600)	5.5	0.153	0.164	0.15	0.15	0.152	0.15	0.0328333	0.00545588	0.281	0.289	0.265	0.274	0.276	0.269	0.155333	0.00857127	0.146	0.153	0.159	0.158	0.16	0.17	0.0373333	0.0079666	0.206	0.208	0.214	0.206	0.217	0.226	0.0925	0.00785918	0.122	0.12	0.118	0.118	0.12	0.124	0.120333
	Raw Data (600)	5.75	0.153	0.165	0.149	0.153	0.155	0.153	0.034	0.00542832	0.309	0.314	0.291	0.299	0.301	0.294	0.180667	0.00877876	0.156	0.157	0.163	0.162	0.162	0.173	0.0415	0.00604704	0.223	0.225	0.229	0.222	0.232	0.243	0.108333	0.00782304	0.122	0.121	0.119	0.118	0.12	0.124	0.120667
	Raw Data (600)	6	0.151	0.158	0.151	0.157	0.154	0.158	0.0341667	0.0033116	0.337	0.347	0.318	0.327	0.333	0.326	0.210667	0.0100532	0.158	0.159	0.157	0.164	0.168	0.175	0.0428333	0.00700714	0.242	0.245	0.249	0.24	0.251	0.262	0.1275	0.00793515	0.119	0.118	0.118	0.119	0.124	0.126	0.120667
	Raw Data (600)	6.25	0.152	0.157	0.148	0.159	0.156	0.161	0.0343333	0.00476445	0.375	0.382	0.352	0.36	0.364	0.355	0.2435	0.0116905	0.163	0.161	0.162	0.169	0.169	0.18	0.0461667	0.00711805	0.267	0.268	0.274	0.263	0.272	0.283	0.15	0.00696898	0.119	0.12	0.119	0.119	0.124	0.126	0.121167
	Raw Data (600)	6.5	0.154	0.168	0.155	0.158	0.156	0.155	0.0383333	0.00524087	0.412	0.417	0.385	0.396	0.396	0.39	0.28	0.0125486	0.167	0.166	0.174	0.163	0.166	0.177	0.0495	0.0054191	0.291	0.29	0.298	0.283	0.295	0.306	0.1745	0.00783369	0.122	0.119	0.117	0.117	0.119	0.122	0.119333
	Raw Data (600)	6.75	0.158	0.17	0.152	0.156	0.159	0.158	0.0381667	0.00601387	0.448	0.453	0.423	0.432	0.434	0.426	0.315333	0.0120167	0.165	0.165	0.168	0.166	0.168	0.181	0.0481667	0.00611283	0.322	0.321	0.329	0.311	0.324	0.334	0.202833	0.00781665	0.125	0.12	0.117	0.119	0.119	0.124	0.120667
	Raw Data (600)	7	0.156	0.168	0.151	0.155	0.151	0.155	0.0378333	0.00626099	0.477	0.48	0.454	0.463	0.464	0.457	0.347667	0.0105341	0.154	0.161	0.167	0.165	0.164	0.178	0.0466667	0.00788458	0.351	0.35	0.36	0.334	0.35	0.363	0.233167	0.0101522	0.121	0.117	0.116	0.117	0.117	0.121	0.118167
	Raw Data (600)	7.25	0.16	0.17	0.156	0.159	0.161	0.168	0.0435	0.00546504	0.504	0.51	0.486	0.492	0.494	0.487	0.376667	0.00958645	0.168	0.16	0.169	0.17	0.168	0.181	0.0505	0.0067429	0.386	0.387	0.396	0.372	0.388	0.399	0.269167	0.00944458	0.121	0.119	0.117	0.117	0.117	0.122	0.118833
	Raw Data (600)	7.5	0.157	0.171	0.156	0.16	0.16	0.165	0.042	0.00561249	0.528	0.535	0.511	0.516	0.521	0.513	0.401167	0.00930949	0.161	0.164	0.167	0.172	0.173	0.183	0.0505	0.00784857	0.425	0.421	0.43	0.404	0.42	0.436	0.303167	0.0109118	0.123	0.119	0.117	0.118	0.118	0.122	0.1195
	Raw Data (600)	7.75	0.154	0.165	0.156	0.171	0.172	0.178	0.0455	0.00948683	0.548	0.556	0.531	0.536	0.543	0.535	0.421	0.00935414	0.161	0.167	0.172	0.177	0.179	0.187	0.0533333	0.00921774	0.455	0.457	0.466	0.441	0.453	0.463	0.335333	0.00877306	0.119	0.119	0.118	0.117	0.123	0.127	0.1205
	Raw Data (600)	8	0.155	0.164	0.155	0.164	0.162	0.166	0.0403333	0.00481664	0.562	0.575	0.551	0.557	0.562	0.559	0.440333	0.00797496	0.17	0.188	0.168	0.175	0.177	0.187	0.0568333	0.00840833	0.487	0.486	0.498	0.473	0.481	0.49	0.365167	0.00842417	0.118	0.12	0.118	0.12	0.123	0.125	0.120667
	Raw Data (600)	8.25	0.163	0.173	0.158	0.161	0.158	0.158	0.0433333	0.00584523	0.583	0.593	0.57	0.573	0.578	0.571	0.4595	0.00880909	0.163	0.176	0.174	0.175	0.174	0.189	0.0566667	0.0082805	0.513	0.51	0.519	0.495	0.503	0.513	0.390333	0.00854205	0.121	0.118	0.115	0.117	0.118	0.122	0.1185
	Raw Data (600)	8.5	0.161	0.176	0.161	0.164	0.167	0.167	0.0458333	0.0055857	0.6	0.61	0.588	0.59	0.595	0.591	0.4755	0.00821381	0.175	0.2	0.173	0.18	0.18	0.191	0.063	0.0103425	0.534	0.536	0.546	0.521	0.529	0.54	0.414167	0.00868716	0.123	0.12	0.117	0.118	0.12	0.123	0.120167
	Raw Data (600)	8.75	0.164	0.177	0.163	0.167	0.175	0.172	0.0491667	0.00585377	0.618	0.624	0.604	0.609	0.609	0.605	0.491	0.00786766	0.171	0.173	0.178	0.177	0.18	0.193	0.0581667	0.00776316	0.557	0.556	0.565	0.54	0.548	0.557	0.433333	0.00865833	0.124	0.12	0.118	0.118	0.119	0.124	0.1205
	Raw Data (600)	9	0.162	0.171	0.159	0.169	0.174	0.173	0.0471667	0.00613188	0.626	0.64	0.618	0.623	0.626	0.623	0.505167	0.00745654	0.178	0.179	0.174	0.185	0.189	0.199	0.0631667	0.00907744	0.577	0.578	0.588	0.561	0.569	0.58	0.454667	0.00935414	0.119	0.119	0.118	0.119	0.123	0.127	0.120833
	Raw Data (600)	9.25	0.164	0.18	0.164	0.166	0.166	0.164	0.0488333	0.00628225	0.639	0.652	0.632	0.636	0.638	0.635	0.520167	0.00697615	0.18	0.176	0.176	0.181	0.185	0.194	0.0635	0.00678233	0.59	0.593	0.603	0.577	0.587	0.593	0.472	0.00852643	0.123	0.118	0.117	0.116	0.117	0.12	0.1185
	Raw Data (600)	9.5	0.163	0.17	0.163	0.168	0.17	0.173	0.0475	0.00407022	0.654	0.668	0.643	0.648	0.652	0.646	0.5315	0.00886378	0.173	0.215	0.179	0.188	0.186	0.199	0.0696667	0.0150732	0.609	0.61	0.621	0.597	0.604	0.613	0.488667	0.00812404	0.118	0.119	0.118	0.118	0.124	0.125	0.120333
	Raw Data (600)	9.75	0.165	0.18	0.163	0.171	0.176	0.173	0.0506667	0.00647045	0.671	0.682	0.66	0.66	0.666	0.661	0.546	0.0086641	0.182	0.182	0.188	0.186	0.186	0.199	0.0665	0.00627429	0.623	0.623	0.638	0.611	0.619	0.627	0.502833	0.00893868	0.124	0.12	0.118	0.118	0.119	0.125	0.120667
	Raw Data (600)	10	0.167	0.177	0.164	0.176	0.173	0.17	0.0518333	0.00511534	0.677	0.691	0.667	0.673	0.676	0.673	0.556833	0.00806019	0.187	0.187	0.191	0.188	0.184	0.197	0.0696667	0.00451664	0.642	0.641	0.653	0.626	0.633	0.641	0.52	0.00913601	0.122	0.119	0.117	0.117	0.118	0.123	0.119333
	Raw Data (600)	10.25	0.165	0.174	0.161	0.173	0.178	0.175	0.0506667	0.00654217	0.69	0.702	0.682	0.682	0.687	0.684	0.5675	0.00760044	0.186	0.187	0.183	0.189	0.194	0.203	0.07	0.00720185	0.656	0.656	0.67	0.644	0.651	0.661	0.536	0.00882421	0.119	0.118	0.118	0.12	0.122	0.125	0.120333
	Raw Data (600)	10.5	0.172	0.185	0.171	0.169	0.173	0.178	0.0538333	0.00588784	0.703	0.718	0.693	0.697	0.699	0.692	0.5795	0.00954289	0.183	0.189	0.188	0.194	0.193	0.205	0.0711667	0.00748331	0.669	0.669	0.68	0.656	0.663	0.67	0.547	0.0079854	0.123	0.121	0.119	0.119	0.12	0.123	0.120833
	Raw Data (600)	10.75	0.169	0.181	0.17	0.173	0.177	0.18	0.0556667	0.00509902	0.709	0.726	0.701	0.704	0.708	0.703	0.589167	0.00909395	0.186	0.188	0.193	0.195	0.196	0.204	0.0743333	0.00640833	0.68	0.683	0.695	0.67	0.678	0.683	0.562167	0.00816701	0.122	0.12	0.118	0.117	0.117	0.122	0.119333
	Raw Data (600)	11	0.167	0.177	0.165	0.178	0.181	0.181	0.0541667	0.00705455	0.717	0.732	0.711	0.713	0.717	0.712	0.596333	0.00777174	0.192	0.193	0.194	0.196	0.201	0.209	0.0768333	0.00647302	0.695	0.699	0.71	0.685	0.691	0.697	0.5755	0.0084004	0.12	0.121	0.118	0.118	0.122	0.125	0.120667
	Raw Data (600)	11.25	0.168	0.178	0.166	0.176	0.182	0.182	0.0563333	0.00688961	0.726	0.741	0.719	0.719	0.725	0.721	0.606167	0.00830462	0.193	0.194	0.193	0.197	0.199	0.209	0.0785	0.00612372	0.705	0.708	0.722	0.696	0.702	0.708	0.587833	0.0086814	0.119	0.117	0.116	0.117	0.121	0.124	0.119
	Raw Data (600)	11.5	0.178	0.188	0.174	0.175	0.193	0.191	0.0636667	0.00847152	0.735	0.749	0.728	0.727	0.733	0.727	0.613667	0.00844788	0.188	0.196	0.197	0.2	0.2	0.21	0.079	0.00714843	0.72	0.72	0.73	0.705	0.712	0.719	0.598167	0.0084538	0.124	0.12	0.118	0.117	0.117	0.121	0.1195
	Raw Data (600)	11.75	0.173	0.181	0.175	0.176	0.184	0.178	0.0581667	0.00407022	0.738	0.756	0.734	0.734	0.742	0.735	0.620167	0.0084951	0.195	0.198	0.194	0.201	0.204	0.212	0.081	0.00668331	0.731	0.731	0.746	0.719	0.725	0.731	0.610833	0.00898332	0.118	0.119	0.117	0.117	0.121	0.126	0.119667
	Raw Data (600)	12	0.175	0.183	0.171	0.182	0.195	0.186	0.0615	0.00843801	0.746	0.761	0.742	0.741	0.748	0.743	0.626333	0.00741395	0.199	0.199	0.196	0.203	0.205	0.217	0.0826667	0.00749444	0.74	0.741	0.756	0.729	0.734	0.745	0.620333	0.00932559	0.12	0.12	0.117	0.118	0.123	0.125	0.1205
	Raw Data (600)	12.25	0.182	0.192	0.178	0.181	0.189	0.185	0.0633333	0.00524404	0.756	0.768	0.748	0.751	0.753	0.751	0.633333	0.00712039	0.199	0.201	0.2	0.206	0.203	0.217	0.0831667	0.00668331	0.749	0.753	0.767	0.739	0.744	0.751	0.629333	0.00954463	0.125	0.121	0.119	0.118	0.121	0.123	0.121167
	Raw Data (600)	12.5	0.176	0.189	0.174	0.177	0.189	0.186	0.0623333	0.00691134	0.759	0.774	0.753	0.756	0.758	0.755	0.639667	0.00757408	0.202	0.204	0.204	0.204	0.202	0.216	0.0858333	0.00531664	0.76	0.76	0.777	0.746	0.753	0.757	0.639333	0.0103425	0.123	0.119	0.116	0.117	0.119	0.123	0.1195
	Raw Data (600)	12.75	0.179	0.197	0.179	0.183	0.186	0.197	0.0673333	0.00830462	0.766	0.779	0.759	0.76	0.762	0.757	0.644333	0.00803534	0.198	0.204	0.203	0.209	0.206	0.22	0.0871667	0.0074744	0.762	0.767	0.781	0.753	0.76	0.767	0.6455	0.00940213	0.123	0.121	0.117	0.116	0.118	0.122	0.1195
	Raw Data (600)	13	0.177	0.185	0.177	0.182	0.198	0.197	0.0646667	0.00942338	0.77	0.784	0.765	0.764	0.77	0.766	0.6485	0.00738693	0.202	0.207	0.204	0.209	0.212	0.223	0.0881667	0.00750333	0.777	0.779	0.796	0.767	0.769	0.78	0.656667	0.010315	0.121	0.119	0.119	0.12	0.123	0.126	0.121333
	Raw Data (600)	13.25	0.181	0.193	0.179	0.18	0.188	0.187	0.0648333	0.00553775	0.779	0.79	0.769	0.772	0.775	0.771	0.656167	0.00769415	0.207	0.211	0.212	0.21	0.211	0.22	0.092	0.00435507	0.781	0.783	0.801	0.776	0.778	0.784	0.664	0.00893122	0.124	0.12	0.117	0.117	0.119	0.122	0.119833
	Raw Data (600)	13.5	0.183	0.189	0.177	0.18	0.19	0.189	0.0653333	0.00546504	0.779	0.792	0.774	0.771	0.779	0.774	0.658833	0.00746771	0.205	0.21	0.207	0.214	0.212	0.225	0.0928333	0.00708284	0.786	0.791	0.808	0.783	0.783	0.792	0.671167	0.00939681	0.119	0.117	0.117	0.116	0.121	0.126	0.119333
	Raw Data (600)	13.75	0.188	0.201	0.186	0.187	0.201	0.192	0.0735	0.00689202	0.786	0.801	0.778	0.778	0.782	0.775	0.664333	0.00945868	0.203	0.213	0.21	0.214	0.212	0.224	0.0936667	0.00680196	0.794	0.797	0.814	0.785	0.789	0.796	0.676833	0.00998833	0.124	0.119	0.117	0.117	0.116	0.121	0.119
	Raw Data (600)	14	0.181	0.19	0.179	0.182	0.193	0.198	0.0671667	0.00762671	0.787	0.801	0.781	0.781	0.787	0.783	0.666667	0.00752773	0.211	0.214	0.212	0.215	0.213	0.228	0.0955	0.0062849	0.801	0.805	0.821	0.795	0.796	0.804	0.683667	0.0094163	0.119	0.119	0.117	0.117	0.121	0.127	0.12
	Raw Data (600)	14.25	0.187	0.199	0.188	0.195	0.204	0.193	0.0728333	0.00650128	0.792	0.805	0.786	0.783	0.787	0.786	0.668333	0.0079854	0.21	0.215	0.212	0.218	0.218	0.231	0.0958333	0.00742069	0.805	0.81	0.826	0.797	0.805	0.808	0.687	0.00964883	0.121	0.12	0.12	0.119	0.123	0.126	0.1215
	Raw Data (600)	14.5	0.192	0.204	0.189	0.194	0.195	0.196	0.0745	0.00505964	0.795	0.812	0.788	0.789	0.791	0.789	0.6735	0.00916515	0.21	0.219	0.219	0.219	0.218	0.229	0.0985	0.00603324	0.812	0.817	0.83	0.801	0.806	0.813	0.692667	0.00998833	0.125	0.121	0.118	0.118	0.119	0.122	0.1205
	Raw Data (600)	14.75	0.188	0.2	0.185	0.188	0.198	0.197	0.0721667	0.00637704	0.797	0.811	0.789	0.791	0.795	0.792	0.675333	0.00796032	0.216	0.219	0.218	0.221	0.217	0.231	0.0998333	0.00550151	0.819	0.82	0.84	0.808	0.813	0.819	0.699333	0.0109072	0.125	0.12	0.119	0.118	0.118	0.123	0.1205
	Raw Data (600)	15	0.194	0.209	0.192	0.193	0.212	0.203	0.0803333	0.00873499	0.799	0.812	0.793	0.793	0.796	0.793	0.6775	0.00742069	0.216	0.222	0.219	0.222	0.222	0.23	0.101667	0.00466548	0.821	0.824	0.839	0.81	0.818	0.821	0.702	0.00953764	0.124	0.121	0.117	0.118	0.118	0.123	0.120167
	Raw Data (600)	15.25	0.189	0.201	0.185	0.192	0.197	0.2	0.074	0.00638749	0.801	0.816	0.795	0.797	0.8	0.796	0.680833	0.00778246	0.217	0.222	0.225	0.223	0.221	0.233	0.1035	0.00535724	0.825	0.829	0.847	0.818	0.821	0.826	0.707667	0.0102307	0.123	0.12	0.118	0.119	0.118	0.122	0.12
	Raw Data (600)	15.5	0.192	0.204	0.187	0.188	0.198	0.194	0.0731667	0.00640052	0.803	0.817	0.796	0.796	0.801	0.798	0.681167	0.00793515	0.217	0.223	0.22	0.223	0.221	0.235	0.1025	0.00621021	0.831	0.835	0.85	0.82	0.826	0.83	0.711333	0.0101784	0.13	0.12	0.116	0.117	0.118	0.123	0.120667
	Raw Data (600)	15.75	0.197	0.211	0.196	0.193	0.206	0.204	0.0805	0.00691134	0.805	0.821	0.798	0.801	0.802	0.797	0.683333	0.00880909	0.22	0.225	0.225	0.227	0.222	0.237	0.105333	0.00593296	0.833	0.837	0.853	0.823	0.829	0.835	0.714333	0.0101193	0.129	0.121	0.117	0.118	0.118	0.121	0.120667
	Raw Data (600)	16	0.198	0.206	0.195	0.195	0.206	0.205	0.08	0.0054191	0.808	0.821	0.799	0.8	0.804	0.8	0.6845	0.00838252	0.22	0.225	0.225	0.227	0.225	0.238	0.105833	0.00602218	0.836	0.841	0.855	0.828	0.831	0.84	0.717667	0.00952365	0.129	0.12	0.117	0.118	0.118	0.123	0.120833
	Raw Data (600)	16.25	0.189	0.194	0.188	0.189	0.202	0.202	0.0728333	0.00654217	0.806	0.822	0.806	0.803	0.806	0.802	0.686333	0.00731437	0.221	0.225	0.223	0.228	0.226	0.24	0.106	0.00673548	0.84	0.843	0.859	0.834	0.837	0.842	0.721333	0.00873499	0.125	0.12	0.118	0.117	0.121	0.126	0.121167
	Raw Data (600)	16.5	0.194	0.206	0.193	0.195	0.198	0.2	0.0781667	0.00484424	0.81	0.825	0.804	0.806	0.807	0.803	0.689667	0.00813429	0.221	0.227	0.224	0.23	0.227	0.237	0.108167	0.00550151	0.841	0.847	0.861	0.836	0.839	0.846	0.7255	0.00887694	0.127	0.12	0.116	0.117	0.117	0.12	0.1195
	Raw Data (600)	16.75	0.193	0.208	0.195	0.196	0.203	0.205	0.0805	0.00613188	0.809	0.825	0.804	0.803	0.809	0.805	0.689667	0.00815884	0.224	0.226	0.223	0.229	0.231	0.242	0.109667	0.00696898	0.846	0.847	0.866	0.838	0.842	0.847	0.728167	0.00964711	0.124	0.117	0.117	0.116	0.12	0.123	0.1195
	Raw Data (600)	17	0.195	0.207	0.195	0.193	0.202	0.2	0.0786667	0.00531664	0.809	0.829	0.809	0.807	0.815	0.81	0.693167	0.00820772	0.225	0.23	0.232	0.231	0.228	0.24	0.111	0.00505964	0.848	0.857	0.872	0.846	0.846	0.848	0.732833	0.0102453	0.128	0.12	0.117	0.117	0.117	0.121	0.12
	Raw Data (600)	17.25	0.201	0.212	0.199	0.194	0.199	0.194	0.0795	0.00661564	0.818	0.834	0.812	0.811	0.816	0.812	0.696833	0.0086814	0.23	0.232	0.233	0.235	0.233	0.242	0.113833	0.00416733	0.857	0.859	0.878	0.851	0.853	0.854	0.738333	0.00989276	0.127	0.12	0.117	0.117	0.118	0.123	0.120333
	Raw Data (600)	17.5	0.198	0.211	0.198	0.195	0.2	0.198	0.0801667	0.00562139	0.819	0.833	0.813	0.813	0.815	0.813	0.697833	0.00786554	0.227	0.23	0.235	0.235	0.23	0.242	0.113333	0.00534478	0.861	0.86	0.877	0.855	0.851	0.858	0.7405	0.00893682	0.127	0.12	0.116	0.117	0.117	0.122	0.119833
	Raw Data (600)	17.75	0.199	0.212	0.197	0.195	0.2	0.203	0.0808333	0.00603324	0.817	0.833	0.814	0.813	0.818	0.815	0.698167	0.00742069	0.229	0.234	0.234	0.235	0.232	0.244	0.1145	0.00504645	0.861	0.862	0.883	0.856	0.857	0.857	0.7425	0.0102502	0.127	0.12	0.117	0.117	0.118	0.122	0.120167
	Raw Data (600)	18	0.197	0.207	0.197	0.197	0.201	0.203	0.0801667	0.00413118	0.818	0.834	0.815	0.811	0.818	0.816	0.6985	0.00794145	0.229	0.233	0.232	0.236	0.232	0.248	0.114833	0.00675278	0.865	0.87	0.888	0.858	0.861	0.865	0.747667	0.0106849	0.125	0.119	0.116	0.117	0.119	0.125	0.120167
	Raw Data (600)	18.25	0.208	0.216	0.201	0.198	0.198	0.201	0.0846667	0.00706163	0.821	0.835	0.815	0.816	0.823	0.813	0.7015	0.00804363	0.231	0.235	0.234	0.236	0.234	0.245	0.116833	0.00479236	0.861	0.864	0.885	0.859	0.862	0.863	0.746667	0.00962635	0.126	0.118	0.116	0.116	0.117	0.121	0.119
	Raw Data (600)	18.5	0.202	0.217	0.205	0.199	0.203	0.207	0.0851667	0.006253	0.824	0.84	0.819	0.819	0.822	0.818	0.703333	0.00831064	0.231	0.234	0.238	0.239	0.234	0.246	0.116667	0.0052915	0.868	0.87	0.893	0.865	0.864	0.866	0.750667	0.0109909	0.127	0.12	0.116	0.117	0.12	0.122	0.120333
	Raw Data (600)	18.75	0.199	0.208	0.2	0.207	0.207	0.207	0.0836667	0.0040332	0.82	0.837	0.815	0.815	0.819	0.814	0.699	0.00867179	0.23	0.235	0.232	0.237	0.236	0.261	0.1175	0.011327	0.865	0.868	0.888	0.858	0.863	0.867	0.747167	0.0103425	0.125	0.118	0.118	0.119	0.121	0.125	0.121
	Raw Data (600)	19	0.204	0.215	0.204	0.199	0.202	0.203	0.085	0.00546809	0.821	0.837	0.818	0.818	0.821	0.817	0.7025	0.00753658	0.233	0.237	0.238	0.237	0.235	0.248	0.1185	0.00521536	0.87	0.877	0.891	0.864	0.864	0.869	0.753	0.0102518	0.128	0.119	0.116	0.116	0.117	0.121	0.1195
	Raw Data (600)	19.25	0.199	0.208	0.201	0.202	0.207	0.208	0.083	0.00397073	0.823	0.839	0.815	0.818	0.824	0.819	0.701833	0.00850882	0.232	0.237	0.234	0.239	0.236	0.249	0.116667	0.00598052	0.87	0.872	0.892	0.865	0.865	0.869	0.751	0.0101078	0.127	0.118	0.117	0.119	0.121	0.125	0.121167
	Raw Data (600)	19.5	0.205	0.221	0.204	0.202	0.205	0.211	0.0873333	0.00704273	0.827	0.84	0.824	0.821	0.825	0.819	0.705333	0.00742967	0.234	0.238	0.242	0.239	0.238	0.249	0.119333	0.00509902	0.876	0.876	0.897	0.867	0.868	0.871	0.755167	0.0110529	0.129	0.121	0.117	0.117	0.118	0.122	0.120667
	Raw Data (600)	19.75	0.209	0.223	0.21	0.212	0.215	0.212	0.0918333	0.0050892	0.828	0.84	0.82	0.823	0.825	0.82	0.704333	0.00750999	0.236	0.242	0.242	0.243	0.237	0.25	0.12	0.00500666	0.873	0.879	0.896	0.867	0.868	0.875	0.754667	0.0106145	0.129	0.121	0.119	0.119	0.119	0.123	0.121667
	Raw Data (600)	20	0.209	0.222	0.208	0.208	0.208	0.202	0.0878333	0.00662571	0.827	0.843	0.822	0.822	0.824	0.822	0.705	0.00823812	0.237	0.241	0.245	0.243	0.239	0.252	0.121167	0.00530723	0.878	0.88	0.898	0.869	0.868	0.873	0.756	0.0110393	0.129	0.122	0.118	0.118	0.12	0.123	0.121667
	Raw Data (600)	20.25	0.197	0.201	0.202	0.212	0.211	0.212	0.0835	0.00661564	0.823	0.839	0.82	0.817	0.827	0.821	0.702167	0.00784219	0.236	0.241	0.237	0.244	0.243	0.255	0.120333	0.0068313	0.874	0.881	0.896	0.873	0.873	0.876	0.7565	0.00893122	0.125	0.119	0.119	0.12	0.124	0.127	0.122333
	Raw Data (600)	20.5	0.204	0.212	0.205	0.209	0.211	0.211	0.088	0.00338625	0.827	0.847	0.823	0.821	0.828	0.823	0.7075	0.00960035	0.237	0.244	0.24	0.244	0.242	0.258	0.1235	0.00727782	0.878	0.884	0.901	0.873	0.874	0.879	0.760833	0.0103296	0.12	0.12	0.118	0.119	0.121	0.126	0.120667
	Raw Data (600)	20.75	0.205	0.217	0.208	0.209	0.211	0.206	0.0896667	0.00432049	0.827	0.842	0.824	0.819	0.828	0.822	0.707333	0.00804984	0.235	0.242	0.238	0.243	0.241	0.254	0.1225	0.00649359	0.878	0.885	0.902	0.873	0.875	0.878	0.762167	0.0106849	0.121	0.119	0.117	0.117	0.12	0.124	0.119667
	Raw Data (600)	21	0.206	0.217	0.21	0.212	0.219	0.21	0.0901667	0.00484424	0.828	0.847	0.824	0.821	0.829	0.823	0.7065	0.0094798	0.238	0.242	0.241	0.247	0.243	0.258	0.122667	0.00708284	0.88	0.885	0.902	0.874	0.878	0.882	0.761333	0.00979285	0.121	0.122	0.12	0.119	0.124	0.127	0.122167
	Raw Data (600)	21.25	0.206	0.215	0.209	0.209	0.212	0.212	0.09	0.00314643	0.828	0.843	0.825	0.824	0.83	0.825	0.708667	0.00713909	0.238	0.241	0.241	0.246	0.245	0.257	0.124167	0.00671317	0.881	0.886	0.906	0.877	0.876	0.884	0.7645	0.0109909	0.119	0.122	0.118	0.118	0.121	0.125	0.1205
	Raw Data (600)	21.5	0.208	0.218	0.211	0.211	0.216	0.215	0.0936667	0.00376386	0.831	0.845	0.825	0.824	0.828	0.823	0.709833	0.00821381	0.237	0.244	0.241	0.246	0.243	0.257	0.125167	0.00677249	0.883	0.886	0.904	0.876	0.876	0.883	0.765167	0.0103086	0.119	0.119	0.118	0.117	0.119	0.125	0.1195
	Raw Data (600)	21.75	0.215	0.224	0.214	0.211	0.216	0.212	0.0948333	0.00463321	0.833	0.846	0.827	0.825	0.827	0.825	0.71	0.00814248	0.239	0.244	0.246	0.247	0.242	0.257	0.125333	0.00617792	0.882	0.888	0.903	0.878	0.877	0.883	0.764667	0.00957949	0.124	0.121	0.117	0.119	0.119	0.123	0.1205
	Raw Data (600)	22	0.208	0.22	0.212	0.211	0.217	0.214	0.0921667	0.00432049	0.831	0.85	0.825	0.826	0.833	0.825	0.710167	0.00958471	0.24	0.246	0.24	0.247	0.244	0.258	0.124333	0.0066458	0.886	0.891	0.908	0.879	0.881	0.886	0.767	0.0104451	0.121	0.121	0.12	0.12	0.122	0.125	0.1215
	Raw Data (600)	22.25	0.215	0.219	0.212	0.21	0.218	0.218	0.0955	0.0036697	0.834	0.847	0.824	0.825	0.833	0.825	0.7115	0.00882421	0.241	0.248	0.243	0.245	0.245	0.261	0.127333	0.00716705	0.886	0.893	0.909	0.881	0.882	0.886	0.769667	0.0104451	0.119	0.119	0.119	0.118	0.12	0.124	0.119833
	Raw Data (600)	22.5	0.207	0.212	0.214	0.219	0.22	0.218	0.0926667	0.00497996	0.833	0.851	0.829	0.827	0.833	0.828	0.711167	0.00893868	0.242	0.249	0.243	0.251	0.249	0.264	0.127333	0.00789092	0.888	0.895	0.913	0.884	0.886	0.892	0.770667	0.010583	0.118	0.121	0.12	0.121	0.126	0.128	0.122333
	Raw Data (600)	22.75	0.209	0.22	0.215	0.212	0.217	0.213	0.095	0.00388158	0.835	0.848	0.829	0.827	0.831	0.826	0.713333	0.00816497	0.239	0.246	0.242	0.247	0.245	0.261	0.127333	0.00760701	0.89	0.896	0.912	0.884	0.884	0.888	0.773	0.0106145	0.118	0.119	0.118	0.118	0.12	0.123	0.119333
	Raw Data (600)	23	0.21	0.221	0.213	0.219	0.221	0.222	0.0983333	0.00496655	0.833	0.851	0.829	0.827	0.832	0.825	0.7135	0.00938971	0.241	0.246	0.244	0.249	0.245	0.259	0.128	0.00628225	0.888	0.893	0.909	0.884	0.885	0.888	0.771833	0.0092826	0.12	0.118	0.117	0.117	0.119	0.125	0.119333
	Raw Data (600)	23.25	0.211	0.22	0.217	0.22	0.22	0.215	0.0981667	0.00365605	0.834	0.849	0.826	0.827	0.833	0.823	0.713	0.00933809	0.241	0.248	0.245	0.249	0.247	0.26	0.129333	0.00637704	0.891	0.897	0.915	0.884	0.886	0.892	0.775167	0.0111967	0.119	0.119	0.115	0.117	0.12	0.124	0.119
	Raw Data (600)	23.5	0.219	0.231	0.221	0.218	0.22	0.221	0.1005	0.00471876	0.842	0.852	0.832	0.832	0.834	0.828	0.7155	0.00882421	0.246	0.252	0.259	0.251	0.248	0.261	0.131667	0.00598052	0.892	0.899	0.916	0.887	0.888	0.893	0.774667	0.0107595	0.127	0.121	0.119	0.118	0.12	0.122	0.121167
	Raw Data (600)	23.75	0.222	0.233	0.223	0.217	0.221	0.219	0.102667	0.00557674	0.839	0.851	0.833	0.828	0.834	0.828	0.715667	0.00864292	0.245	0.25	0.255	0.251	0.248	0.261	0.131833	0.00564506	0.898	0.901	0.92	0.888	0.888	0.892	0.778	0.0120734	0.124	0.121	0.118	0.117	0.117	0.122	0.119833
	Raw Data (600)	24	0.21	0.223	0.219	0.218	0.223	0.225	0.0986667	0.00542832	0.837	0.852	0.832	0.829	0.834	0.831	0.714833	0.00837655	0.244	0.251	0.247	0.252	0.25	0.266	0.130667	0.00760701	0.894	0.902	0.92	0.891	0.891	0.895	0.777833	0.011125	0.12	0.121	0.119	0.119	0.121	0.126	0.121

## Sheet: Fig4 D
		Strain	4/74 / pPL	4/74 / pPL	4/74 / pPL	4/74 / pPL	4/74 / pPL	4/74 / pPL			4/74/ pNAW255 (pPL-oxyS)	4/74/ pNAW255 (pPL-oxyS)	4/74/ pNAW255 (pPL-oxyS)	4/74/ pNAW255 (pPL-oxyS)	4/74/ pNAW255 (pPL-oxyS)	4/74/ pNAW255 (pPL-oxyS)			SNW320/ pPL	SNW320/ pPL	SNW320/ pPL	SNW320/ pPL	SNW320/ pPL	SNW320/ pPL			SNW320/ pNAW255 (pPL-oxyS)	SNW320/ pNAW255 (pPL-oxyS)	SNW320/ pNAW255 (pPL-oxyS)	SNW320/ pNAW255 (pPL-oxyS)	SNW320/ pNAW255 (pPL-oxyS)	SNW320/ pNAW255 (pPL-oxyS)			BLANK	BLANK	BLANK	BLANK	BLANK	BLANK
		medium	M9+Succ Ap100	M9+Succ Ap100	M9+Succ Ap100	M9+Succ Ap100	M9+Succ Ap100	M9+Succ Ap100			M9+Succ Ap100	M9+Succ Ap100	M9+Succ Ap100	M9+Succ Ap100	M9+Succ Ap100	M9+Succ Ap100			M9+Succ Ap100	M9+Succ Ap100	M9+Succ Ap100	M9+Succ Ap100	M9+Succ Ap100	M9+Succ Ap100			M9+Succ Ap100	M9+Succ Ap100	M9+Succ Ap100	M9+Succ Ap100	M9+Succ Ap100	M9+Succ Ap100			M9+Succ Ap100	M9+Succ Ap100	M9+Succ Ap100	M9+Succ Ap100	M9+Succ Ap100	M9+Succ Ap100
		Legend	WT empty	WT empty	WT empty	WT empty	WT empty	WT empty			WT OxyS++	WT OxyS++	WT OxyS++	WT OxyS++	WT OxyS++	WT OxyS++			ΔoxyR empty	ΔoxyR empty	ΔoxyR empty	ΔoxyR empty	ΔoxyR empty	ΔoxyR empty			ΔoxyR OxyS++	ΔoxyR OxyS++	ΔoxyR OxyS++	ΔoxyR OxyS++	ΔoxyR OxyS++	ΔoxyR OxyS++			BlanK	BlanK	BlanK	BlanK	BlanK	BlanK	AVERAGE
	Well Row		A	B	C	E	F	G			A	B	C	F	G	H			A	B	D	E	F	G			C	D	E	F	G	H			B	C	D	E	G	H
	Well Col		3	3	3	3	3	3			3	3	3	3	3	3			4	4	4	4	4	4			5	5	5	5	5	5			1	1	1	1	1	1
	Content	Time	Sample X3	Sample X15	Sample X27	Sample X51	Sample X63	Sample X75	AVERAGE-Blank	STDDev	Sample X3	Sample X15	Sample X27	Sample X63	Sample X75	Sample X87	AVERAGE-Blank	STDDev	Sample X4	Sample X16	Sample X40	Sample X52	Sample X64	Sample X76	AVERAGE-Blank	STDDev	Sample X29	Sample X41	Sample X53	Sample X65	Sample X77	Sample X89	AVERAGE-Blank	STDDev	Sample X13	Sample X25	Sample X37	Sample X49	Sample X73	Sample X85	AVERAGE
	Raw Data (600)	0	0.113	0.111	0.116	0.147	0.129	0.156	0.0103333	0.0189807	0.124	0.128	0.123	0.119	0.128	0.125	0.00616667	0.00339116	0.112	0.116	0.118	0.126	0.118	0.123	0.0005	0.00499667	0.119	0.116	0.12	0.119	0.125	0.124	0.00216667	0.00339116	0.114	0.116	0.114	0.115	0.126	0.125	0.118333
	Raw Data (600)	0.25	0.123	0.127	0.119	0.128	0.127	0.133	0.00166667	0.00475044	0.126	0.126	0.133	0.126	0.127	0.131	0.00366667	0.0030605	0.121	0.123	0.125	0.126	0.124	0.125	-0.0005	0.00178885	0.127	0.123	0.123	0.121	0.126	0.122	-0.000833333	0.00233809	0.123	0.127	0.12	0.123	0.13	0.124	0.1245
	Raw Data (600)	0.5	0.123	0.129	0.119	0.129	0.128	0.133	-0.0005	0.00499667	0.135	0.132	0.134	0.127	0.129	0.132	0.00416667	0.00301662	0.124	0.128	0.129	0.125	0.124	0.126	-0.00133333	0.00209762	0.13	0.124	0.126	0.123	0.123	0.12	-0.003	0.00338625	0.13	0.133	0.124	0.123	0.132	0.122	0.127333
	Raw Data (600)	0.75	0.122	0.123	0.121	0.139	0.132	0.143	0.00383333	0.00946573	0.135	0.131	0.133	0.127	0.128	0.131	0.00466667	0.00299444	0.124	0.128	0.13	0.125	0.122	0.124	-0.000666667	0.00294958	0.129	0.123	0.125	0.121	0.124	0.124	-0.00183333	0.00265832	0.127	0.132	0.123	0.122	0.129	0.124	0.126167
	Raw Data (600)	1	0.127	0.135	0.124	0.13	0.13	0.133	0.0045	0.00397073	0.132	0.134	0.133	0.129	0.127	0.133	0.006	0.00273252	0.126	0.128	0.129	0.125	0.126	0.125	0.00116667	0.00164317	0.129	0.122	0.123	0.118	0.123	0.12	-0.00283333	0.00372827	0.127	0.131	0.121	0.121	0.13	0.122	0.125333
	Raw Data (600)	1.25	0.127	0.137	0.124	0.131	0.131	0.136	0.00366667	0.00501996	0.135	0.135	0.137	0.13	0.132	0.134	0.0065	0.00248328	0.125	0.128	0.131	0.137	0.124	0.123	0.000666667	0.0052915	0.13	0.126	0.127	0.12	0.126	0.124	-0.00183333	0.00333167	0.127	0.132	0.124	0.124	0.132	0.125	0.127333
	Raw Data (600)	1.5	0.128	0.141	0.125	0.13	0.133	0.133	0.00333333	0.00550151	0.139	0.139	0.14	0.135	0.137	0.135	0.00916667	0.00216795	0.127	0.13	0.131	0.13	0.126	0.127	0.000166667	0.00207364	0.132	0.13	0.13	0.125	0.131	0.125	0.0005	0.0030605	0.129	0.134	0.125	0.126	0.132	0.124	0.128333
	Raw Data (600)	1.75	0.128	0.142	0.126	0.132	0.133	0.136	0.004	0.00574166	0.142	0.139	0.142	0.139	0.136	0.14	0.0108333	0.00225093	0.128	0.133	0.133	0.129	0.128	0.131	0.0015	0.00233809	0.134	0.128	0.13	0.126	0.132	0.127	0.000666667	0.00308221	0.13	0.135	0.126	0.127	0.133	0.122	0.128833
	Raw Data (600)	2	0.133	0.145	0.13	0.135	0.135	0.136	0.0085	0.00504645	0.141	0.139	0.141	0.136	0.139	0.141	0.0123333	0.00197484	0.128	0.129	0.13	0.126	0.126	0.126	0.000333333	0.00176068	0.133	0.128	0.13	0.126	0.128	0.125	0.00116667	0.00287518	0.127	0.133	0.124	0.124	0.132	0.123	0.127167
	Raw Data (600)	2.25	0.135	0.146	0.131	0.135	0.135	0.136	0.00866667	0.00504645	0.145	0.142	0.143	0.14	0.141	0.143	0.0146667	0.00175119	0.128	0.13	0.132	0.127	0.131	0.127	0.0015	0.00213698	0.134	0.13	0.131	0.127	0.133	0.128	0.00283333	0.00273861	0.127	0.135	0.125	0.124	0.132	0.123	0.127667
	Raw Data (600)	2.5	0.136	0.148	0.132	0.137	0.138	0.138	0.0113333	0.00530723	0.147	0.143	0.143	0.141	0.14	0.142	0.0158333	0.00242212	0.125	0.13	0.13	0.126	0.127	0.127	0.000666667	0.00207364	0.132	0.128	0.131	0.126	0.128	0.126	0.00166667	0.00250998	0.128	0.132	0.124	0.121	0.131	0.125	0.126833
	Raw Data (600)	2.75	0.134	0.141	0.132	0.142	0.14	0.146	0.01	0.00523132	0.148	0.148	0.149	0.148	0.146	0.148	0.0186667	0.000983192	0.13	0.131	0.134	0.131	0.129	0.129	0.0015	0.0018619	0.135	0.131	0.133	0.13	0.131	0.126	0.00183333	0.00303315	0.132	0.134	0.125	0.126	0.134	0.124	0.129167
	Raw Data (600)	3	0.141	0.153	0.135	0.137	0.139	0.14	0.0133333	0.00633772	0.153	0.152	0.15	0.148	0.147	0.15	0.0225	0.00228035	0.128	0.13	0.131	0.128	0.127	0.127	0.001	0.00164317	0.132	0.131	0.131	0.128	0.132	0.128	0.00283333	0.0018619	0.129	0.133	0.123	0.124	0.13	0.126	0.1275
	Raw Data (600)	3.25	0.137	0.151	0.135	0.138	0.141	0.14	0.0116667	0.00564506	0.158	0.154	0.156	0.154	0.15	0.155	0.0258333	0.00266458	0.129	0.133	0.135	0.13	0.129	0.13	0.00233333	0.00244949	0.138	0.133	0.133	0.13	0.133	0.128	0.00383333	0.00339116	0.13	0.134	0.124	0.127	0.133	0.124	0.128667
	Raw Data (600)	3.5	0.138	0.137	0.138	0.154	0.145	0.157	0.0165	0.00879583	0.161	0.159	0.16	0.154	0.157	0.157	0.0296667	0.00252982	0.129	0.132	0.133	0.129	0.13	0.132	0.0025	0.0017224	0.136	0.135	0.134	0.134	0.135	0.13	0.00566667	0.00209762	0.13	0.133	0.125	0.125	0.134	0.123	0.128333
	Raw Data (600)	3.75	0.141	0.155	0.138	0.141	0.143	0.144	0.0155	0.00592171	0.167	0.166	0.163	0.16	0.16	0.163	0.035	0.00292689	0.129	0.132	0.133	0.133	0.129	0.131	0.003	0.00183485	0.136	0.131	0.134	0.133	0.134	0.13	0.00483333	0.00219089	0.128	0.133	0.124	0.126	0.133	0.125	0.128167
	Raw Data (600)	4	0.139	0.148	0.141	0.147	0.145	0.149	0.0178333	0.00402078	0.173	0.17	0.171	0.164	0.164	0.167	0.0411667	0.00376386	0.13	0.132	0.134	0.128	0.128	0.131	0.0035	0.00234521	0.135	0.132	0.132	0.133	0.135	0.131	0.006	0.00167332	0.126	0.134	0.125	0.123	0.131	0.123	0.127
	Raw Data (600)	4.25	0.142	0.149	0.139	0.148	0.147	0.151	0.0188333	0.0045607	0.182	0.179	0.179	0.171	0.174	0.173	0.0491667	0.00427395	0.129	0.133	0.135	0.13	0.129	0.132	0.00416667	0.00242212	0.136	0.132	0.135	0.132	0.135	0.132	0.0065	0.0018619	0.127	0.132	0.125	0.123	0.133	0.123	0.127167
	Raw Data (600)	4.5	0.145	0.16	0.144	0.145	0.146	0.146	0.0191667	0.00608824	0.189	0.186	0.187	0.179	0.18	0.179	0.0548333	0.00450185	0.129	0.134	0.135	0.131	0.13	0.133	0.0035	0.00236643	0.136	0.133	0.133	0.132	0.137	0.135	0.00583333	0.00196638	0.128	0.134	0.126	0.125	0.132	0.126	0.1285
	Raw Data (600)	4.75	0.143	0.148	0.14	0.151	0.147	0.152	0.0183333	0.00462241	0.2	0.2	0.197	0.203	0.192	0.19	0.0685	0.00505964	0.132	0.134	0.136	0.131	0.132	0.134	0.00466667	0.00183485	0.138	0.133	0.137	0.135	0.14	0.136	0.008	0.00242899	0.129	0.133	0.126	0.126	0.134	0.123	0.1285
	Raw Data (600)	5	0.154	0.159	0.141	0.147	0.146	0.148	0.0218333	0.0063692	0.217	0.211	0.215	0.2	0.197	0.198	0.079	0.00902589	0.129	0.134	0.136	0.131	0.131	0.135	0.00533333	0.00273252	0.136	0.131	0.133	0.134	0.135	0.139	0.00733333	0.00273252	0.128	0.131	0.123	0.124	0.134	0.124	0.127333
	Raw Data (600)	5.25	0.153	0.161	0.146	0.153	0.148	0.15	0.0233333	0.00526941	0.233	0.224	0.223	0.211	0.215	0.214	0.0915	0.00819756	0.131	0.135	0.137	0.131	0.131	0.136	0.005	0.00281069	0.139	0.134	0.136	0.135	0.138	0.14	0.0085	0.00236643	0.129	0.134	0.124	0.124	0.135	0.125	0.1285
	Raw Data (600)	5.5	0.153	0.164	0.15	0.15	0.152	0.15	0.0256667	0.00545588	0.247	0.234	0.232	0.224	0.226	0.227	0.104167	0.00840635	0.13	0.135	0.136	0.13	0.13	0.133	0.00483333	0.00273252	0.138	0.136	0.135	0.133	0.136	0.138	0.0085	0.00189737	0.128	0.134	0.123	0.125	0.132	0.123	0.1275
	Raw Data (600)	5.75	0.153	0.165	0.149	0.153	0.155	0.153	0.0266667	0.00542832	0.271	0.252	0.25	0.241	0.244	0.243	0.122167	0.0110529	0.133	0.135	0.137	0.131	0.132	0.138	0.00633333	0.00280476	0.137	0.134	0.135	0.135	0.139	0.139	0.0085	0.00216795	0.128	0.133	0.125	0.124	0.132	0.126	0.128
	Raw Data (600)	6	0.151	0.158	0.151	0.157	0.154	0.158	0.0261667	0.0033116	0.311	0.271	0.269	0.27	0.263	0.267	0.1465	0.0177811	0.132	0.136	0.137	0.134	0.134	0.139	0.00666667	0.00250333	0.139	0.136	0.135	0.134	0.138	0.137	0.00783333	0.00187083	0.128	0.134	0.126	0.126	0.135	0.123	0.128667
	Raw Data (600)	6.25	0.152	0.157	0.148	0.159	0.156	0.161	0.0281667	0.00476445	0.333	0.294	0.285	0.287	0.287	0.282	0.167333	0.0191903	0.13	0.134	0.135	0.131	0.134	0.135	0.00583333	0.00213698	0.138	0.136	0.137	0.135	0.137	0.136	0.00916667	0.00104881	0.127	0.132	0.124	0.123	0.131	0.127	0.127333
	Raw Data (600)	6.5	0.154	0.168	0.155	0.158	0.156	0.155	0.0283333	0.00524087	0.361	0.323	0.312	0.317	0.309	0.308	0.192333	0.0200566	0.134	0.138	0.14	0.134	0.136	0.138	0.00733333	0.00242212	0.139	0.137	0.138	0.134	0.139	0.138	0.00816667	0.00187083	0.129	0.133	0.126	0.128	0.135	0.125	0.129333
	Raw Data (600)	6.75	0.158	0.17	0.152	0.156	0.159	0.158	0.0306667	0.00601387	0.386	0.353	0.331	0.338	0.332	0.328	0.2165	0.0221239	0.134	0.138	0.139	0.133	0.134	0.136	0.0075	0.00242212	0.14	0.137	0.138	0.136	0.139	0.136	0.0095	0.00163299	0.129	0.134	0.124	0.123	0.135	0.124	0.128167
	Raw Data (600)	7	0.156	0.168	0.151	0.155	0.151	0.155	0.0275	0.00626099	0.415	0.359	0.345	0.35	0.351	0.351	0.233333	0.0264304	0.132	0.136	0.138	0.14	0.135	0.139	0.00816667	0.00294392	0.14	0.135	0.137	0.135	0.14	0.136	0.00866667	0.00231661	0.13	0.133	0.125	0.126	0.133	0.124	0.1285
	Raw Data (600)	7.25	0.16	0.17	0.156	0.159	0.161	0.168	0.0345	0.00546504	0.436	0.382	0.378	0.377	0.372	0.366	0.257333	0.0255062	0.133	0.138	0.141	0.14	0.136	0.138	0.00983333	0.00287518	0.144	0.137	0.139	0.135	0.139	0.137	0.0106667	0.00308221	0.128	0.134	0.126	0.125	0.132	0.122	0.127833
	Raw Data (600)	7.5	0.157	0.171	0.156	0.16	0.16	0.165	0.0303333	0.00561249	0.443	0.407	0.4	0.411	0.4	0.399	0.278833	0.0168523	0.14	0.141	0.145	0.136	0.139	0.144	0.00966667	0.0033116	0.144	0.14	0.142	0.139	0.142	0.141	0.0101667	0.00175119	0.13	0.137	0.129	0.129	0.137	0.125	0.131167
	Raw Data (600)	7.75	0.154	0.165	0.156	0.171	0.172	0.178	0.0375	0.00948683	0.469	0.411	0.421	0.416	0.418	0.417	0.296833	0.0216395	0.136	0.139	0.139	0.136	0.138	0.14	0.0095	0.00167332	0.145	0.137	0.14	0.135	0.141	0.139	0.011	0.00344964	0.129	0.134	0.126	0.124	0.133	0.125	0.1285
	Raw Data (600)	8	0.155	0.164	0.155	0.164	0.162	0.166	0.0318333	0.00481664	0.48	0.436	0.447	0.427	0.434	0.443	0.315333	0.0187483	0.133	0.14	0.142	0.139	0.139	0.142	0.01	0.0033116	0.141	0.139	0.14	0.138	0.139	0.138	0.01	0.00116905	0.129	0.136	0.126	0.125	0.133	0.126	0.129167
	Raw Data (600)	8.25	0.163	0.173	0.158	0.161	0.158	0.158	0.033	0.00584523	0.501	0.457	0.469	0.448	0.452	0.454	0.334667	0.0197053	0.136	0.142	0.148	0.137	0.139	0.143	0.012	0.00444597	0.145	0.137	0.144	0.137	0.142	0.138	0.0116667	0.00361939	0.129	0.136	0.126	0.126	0.134	0.122	0.128833
	Raw Data (600)	8.5	0.161	0.176	0.161	0.164	0.167	0.167	0.037	0.0055857	0.516	0.467	0.478	0.471	0.467	0.477	0.350333	0.018576	0.135	0.139	0.15	0.138	0.143	0.142	0.0121667	0.00519294	0.144	0.142	0.143	0.14	0.142	0.141	0.013	0.00141421	0.13	0.134	0.126	0.127	0.136	0.121	0.129
	Raw Data (600)	8.75	0.164	0.177	0.163	0.167	0.175	0.172	0.0413333	0.00585377	0.533	0.486	0.502	0.484	0.486	0.495	0.369333	0.018619	0.136	0.142	0.143	0.135	0.139	0.141	0.011	0.00326599	0.143	0.14	0.142	0.139	0.141	0.137	0.012	0.00216025	0.129	0.132	0.128	0.124	0.134	0.123	0.128333
	Raw Data (600)	9	0.162	0.171	0.159	0.169	0.174	0.173	0.0386667	0.00613188	0.547	0.497	0.509	0.504	0.508	0.518	0.3845	0.0176342	0.136	0.14	0.141	0.141	0.142	0.142	0.011	0.00225093	0.146	0.142	0.144	0.139	0.143	0.139	0.0128333	0.00278687	0.13	0.136	0.125	0.125	0.136	0.124	0.129333
	Raw Data (600)	9.25	0.164	0.18	0.164	0.166	0.166	0.164	0.0381667	0.00628225	0.569	0.509	0.525	0.513	0.511	0.528	0.396667	0.0225248	0.138	0.14	0.142	0.139	0.142	0.143	0.0115	0.00196638	0.145	0.143	0.144	0.141	0.146	0.14	0.014	0.00231661	0.13	0.134	0.125	0.127	0.135	0.124	0.129167
	Raw Data (600)	9.5	0.163	0.17	0.163	0.168	0.17	0.173	0.0396667	0.00407022	0.569	0.507	0.527	0.519	0.518	0.535	0.401	0.0216556	0.136	0.14	0.142	0.137	0.14	0.141	0.0111667	0.00233809	0.145	0.142	0.142	0.14	0.143	0.14	0.0138333	0.00189737	0.126	0.132	0.125	0.127	0.136	0.123	0.128167
	Raw Data (600)	9.75	0.165	0.18	0.163	0.171	0.176	0.173	0.043	0.00647045	0.594	0.529	0.547	0.545	0.542	0.554	0.4235	0.0222299	0.138	0.141	0.142	0.137	0.14	0.141	0.0115	0.00194079	0.144	0.142	0.145	0.14	0.145	0.14	0.0143333	0.00233809	0.129	0.133	0.124	0.125	0.135	0.124	0.128333
	Raw Data (600)	10	0.167	0.177	0.164	0.176	0.173	0.17	0.0423333	0.00511534	0.605	0.536	0.562	0.547	0.551	0.561	0.4315	0.023897	0.137	0.142	0.143	0.138	0.141	0.145	0.0121667	0.00303315	0.148	0.141	0.143	0.14	0.145	0.143	0.0145	0.00287518	0.129	0.134	0.126	0.126	0.134	0.124	0.128833
	Raw Data (600)	10.25	0.165	0.174	0.161	0.173	0.178	0.175	0.0416667	0.00654217	0.599	0.523	0.567	0.551	0.546	0.563	0.428833	0.0253173	0.137	0.141	0.143	0.138	0.142	0.14	0.0108333	0.00231661	0.145	0.142	0.143	0.142	0.146	0.142	0.014	0.00175119	0.129	0.135	0.125	0.127	0.136	0.124	0.129333
	Raw Data (600)	10.5	0.172	0.185	0.171	0.169	0.173	0.178	0.047	0.00588784	0.63	0.543	0.582	0.566	0.563	0.576	0.449	0.0293508	0.135	0.14	0.142	0.137	0.141	0.143	0.012	0.00307679	0.147	0.142	0.142	0.142	0.146	0.142	0.0158333	0.00234521	0.128	0.134	0.122	0.125	0.134	0.123	0.127667
	Raw Data (600)	10.75	0.169	0.181	0.17	0.173	0.177	0.18	0.0458333	0.00509902	0.64	0.557	0.579	0.594	0.585	0.595	0.4625	0.0274202	0.139	0.145	0.145	0.14	0.146	0.144	0.014	0.00292689	0.147	0.146	0.147	0.144	0.145	0.142	0.016	0.00194079	0.129	0.135	0.126	0.125	0.137	0.123	0.129167
	Raw Data (600)	11	0.167	0.177	0.165	0.178	0.181	0.181	0.0465	0.00705455	0.639	0.561	0.597	0.581	0.581	0.588	0.462833	0.0262634	0.138	0.144	0.145	0.138	0.144	0.144	0.0138333	0.00325064	0.148	0.147	0.146	0.145	0.144	0.142	0.017	0.00216025	0.128	0.134	0.124	0.125	0.134	0.125	0.128333
	Raw Data (600)	11.25	0.168	0.178	0.166	0.176	0.182	0.182	0.0451667	0.00688961	0.65	0.553	0.597	0.579	0.585	0.601	0.464	0.0321895	0.137	0.143	0.142	0.14	0.145	0.145	0.0118333	0.00309839	0.149	0.146	0.144	0.142	0.149	0.143	0.0153333	0.00301662	0.129	0.135	0.127	0.132	0.133	0.125	0.130167
	Raw Data (600)	11.5	0.178	0.188	0.174	0.175	0.193	0.191	0.0533333	0.00847152	0.667	0.588	0.601	0.603	0.607	0.613	0.483333	0.0276436	0.14	0.145	0.145	0.142	0.151	0.148	0.0153333	0.00397073	0.15	0.146	0.146	0.147	0.149	0.145	0.0173333	0.00194079	0.132	0.135	0.126	0.127	0.137	0.122	0.129833
	Raw Data (600)	11.75	0.173	0.181	0.175	0.176	0.184	0.178	0.0498333	0.00407022	0.673	0.606	0.621	0.608	0.61	0.628	0.496333	0.0253035	0.138	0.143	0.144	0.138	0.144	0.143	0.0136667	0.00287518	0.147	0.144	0.145	0.146	0.147	0.143	0.0173333	0.00163299	0.127	0.134	0.124	0.124	0.133	0.126	0.128
	Raw Data (600)	12	0.175	0.183	0.171	0.182	0.195	0.186	0.0535	0.00843801	0.688	0.612	0.645	0.611	0.618	0.633	0.506	0.0293445	0.139	0.146	0.147	0.139	0.149	0.145	0.0156667	0.00421505	0.149	0.146	0.147	0.146	0.15	0.145	0.0186667	0.00194079	0.129	0.134	0.125	0.126	0.134	0.123	0.1285
	Raw Data (600)	12.25	0.182	0.192	0.178	0.181	0.189	0.185	0.0563333	0.00524404	0.692	0.649	0.651	0.621	0.624	0.642	0.518333	0.0255871	0.141	0.145	0.153	0.14	0.148	0.144	0.017	0.00479236	0.148	0.145	0.146	0.146	0.15	0.143	0.0181667	0.00242212	0.128	0.133	0.126	0.125	0.133	0.124	0.128167
	Raw Data (600)	12.5	0.176	0.189	0.174	0.177	0.189	0.186	0.0533333	0.00691134	0.689	0.645	0.639	0.636	0.632	0.648	0.519667	0.0208367	0.141	0.145	0.145	0.141	0.148	0.145	0.0156667	0.00271416	0.149	0.147	0.146	0.143	0.15	0.144	0.018	0.00273861	0.129	0.132	0.125	0.127	0.135	0.123	0.1285
	Raw Data (600)	12.75	0.179	0.197	0.179	0.183	0.186	0.197	0.0578333	0.00830462	0.693	0.679	0.644	0.648	0.644	0.652	0.531	0.0208327	0.14	0.143	0.146	0.141	0.16	0.143	0.0165	0.00739594	0.149	0.143	0.147	0.148	0.149	0.146	0.018	0.00228035	0.129	0.133	0.126	0.126	0.136	0.124	0.129
	Raw Data (600)	13	0.177	0.185	0.177	0.182	0.198	0.197	0.0571667	0.00942338	0.685	0.691	0.682	0.629	0.643	0.654	0.535167	0.0255343	0.141	0.144	0.147	0.142	0.146	0.145	0.0153333	0.00231661	0.151	0.146	0.145	0.147	0.149	0.144	0.0181667	0.00260768	0.128	0.134	0.124	0.126	0.136	0.125	0.128833
	Raw Data (600)	13.25	0.181	0.193	0.179	0.18	0.188	0.187	0.0565	0.00553775	0.696	0.693	0.666	0.638	0.642	0.649	0.535833	0.0255108	0.138	0.141	0.147	0.14	0.147	0.141	0.0141667	0.00377712	0.148	0.147	0.145	0.146	0.149	0.143	0.0181667	0.00216025	0.126	0.133	0.125	0.124	0.134	0.127	0.128167
	Raw Data (600)	13.5	0.183	0.189	0.177	0.18	0.19	0.189	0.0533333	0.00546504	0.708	0.71	0.662	0.655	0.656	0.664	0.5445	0.0259262	0.141	0.146	0.149	0.141	0.151	0.146	0.0143333	0.00408248	0.152	0.149	0.149	0.148	0.153	0.149	0.0186667	0.002	0.131	0.136	0.128	0.128	0.139	0.126	0.131333
	Raw Data (600)	13.75	0.188	0.201	0.186	0.187	0.201	0.192	0.0625	0.00689202	0.708	0.646	0.658	0.655	0.661	0.674	0.537	0.0220545	0.141	0.148	0.153	0.145	0.15	0.145	0.017	0.00424264	0.152	0.149	0.15	0.149	0.152	0.149	0.0201667	0.00147196	0.131	0.135	0.127	0.129	0.135	0.123	0.13
	Raw Data (600)	14	0.181	0.19	0.179	0.182	0.193	0.198	0.0601667	0.00762671	0.709	0.667	0.638	0.665	0.664	0.677	0.543	0.0230825	0.139	0.144	0.144	0.14	0.148	0.142	0.0158333	0.00325064	0.15	0.146	0.147	0.147	0.152	0.147	0.0211667	0.00231661	0.126	0.132	0.123	0.124	0.135	0.122	0.127
	Raw Data (600)	14.25	0.187	0.199	0.188	0.195	0.204	0.193	0.0663333	0.00650128	0.7	0.692	0.752	0.648	0.656	0.669	0.558167	0.0380022	0.142	0.146	0.146	0.142	0.153	0.151	0.0186667	0.00454606	0.152	0.147	0.15	0.15	0.151	0.147	0.0215	0.00207364	0.128	0.133	0.124	0.126	0.134	0.123	0.128
	Raw Data (600)	14.5	0.192	0.204	0.189	0.194	0.195	0.196	0.0666667	0.00505964	0.719	0.786	0.73	0.663	0.663	0.673	0.577333	0.0488494	0.14	0.145	0.145	0.14	0.149	0.144	0.0155	0.00343026	0.15	0.145	0.147	0.149	0.153	0.148	0.0203333	0.00273252	0.128	0.134	0.126	0.124	0.134	0.124	0.128333
	Raw Data (600)	14.75	0.188	0.2	0.185	0.188	0.198	0.197	0.0618333	0.00637704	0.708	0.787	0.787	0.666	0.67	0.677	0.585	0.0570663	0.145	0.148	0.151	0.146	0.155	0.147	0.0178333	0.0037238	0.154	0.151	0.152	0.149	0.155	0.151	0.0211667	0.00219089	0.131	0.136	0.128	0.128	0.136	0.126	0.130833
	Raw Data (600)	15	0.194	0.209	0.192	0.193	0.212	0.203	0.0703333	0.00873499	0.722	0.801	0.804	0.674	0.688	0.693	0.600167	0.0580506	0.144	0.146	0.15	0.145	0.152	0.145	0.0168333	0.0032249	0.152	0.15	0.151	0.15	0.153	0.15	0.0208333	0.00126491	0.128	0.135	0.127	0.131	0.135	0.125	0.130167
	Raw Data (600)	15.25	0.189	0.201	0.185	0.192	0.197	0.2	0.064	0.00638749	0.715	0.766	0.898	0.666	0.672	0.673	0.601667	0.0899303	0.144	0.148	0.148	0.143	0.157	0.15	0.0183333	0.00500666	0.153	0.15	0.151	0.149	0.154	0.149	0.021	0.00209762	0.13	0.135	0.125	0.127	0.138	0.125	0.13
	Raw Data (600)	15.5	0.192	0.204	0.187	0.188	0.198	0.194	0.064	0.00640052	0.723	0.82	0.863	0.674	0.685	0.691	0.612833	0.0794447	0.144	0.15	0.151	0.142	0.159	0.148	0.0191667	0.006	0.154	0.151	0.15	0.15	0.155	0.151	0.022	0.00213698	0.129	0.135	0.127	0.126	0.138	0.124	0.129833
	Raw Data (600)	15.75	0.197	0.211	0.196	0.193	0.206	0.204	0.0711667	0.00691134	0.728	0.812	0.775	0.687	0.693	0.701	0.602667	0.0505358	0.145	0.147	0.149	0.145	0.153	0.148	0.0178333	0.00299444	0.154	0.151	0.151	0.151	0.156	0.151	0.0223333	0.00216025	0.129	0.133	0.126	0.128	0.138	0.126	0.13
	Raw Data (600)	16	0.198	0.206	0.195	0.195	0.206	0.205	0.071	0.0054191	0.718	0.813	0.762	0.68	0.685	0.69	0.594833	0.0529364	0.144	0.151	0.15	0.146	0.161	0.151	0.0206667	0.00589067	0.151	0.151	0.151	0.15	0.155	0.15	0.0215	0.0018619	0.13	0.135	0.127	0.126	0.135	0.126	0.129833
	Raw Data (600)	16.25	0.189	0.194	0.188	0.189	0.202	0.202	0.0655	0.00654217	0.741	0.822	0.762	0.706	0.701	0.71	0.611833	0.0464442	0.147	0.147	0.15	0.14	0.15	0.146	0.0181667	0.0036697	0.155	0.152	0.149	0.152	0.155	0.148	0.0233333	0.00292689	0.128	0.133	0.124	0.125	0.136	0.125	0.1285
	Raw Data (600)	16.5	0.194	0.206	0.193	0.195	0.198	0.2	0.0673333	0.00484424	0.734	0.659	0.821	0.682	0.686	0.697	0.582833	0.0582526	0.146	0.153	0.151	0.144	0.159	0.149	0.02	0.00535413	0.158	0.152	0.155	0.151	0.157	0.151	0.0236667	0.00309839	0.13	0.136	0.127	0.126	0.138	0.125	0.130333
	Raw Data (600)	16.75	0.193	0.208	0.195	0.196	0.203	0.205	0.069	0.00613188	0.727	0.74	0.837	0.689	0.693	0.702	0.600333	0.0554641	0.148	0.152	0.151	0.147	0.153	0.147	0.0186667	0.00265832	0.156	0.153	0.155	0.152	0.155	0.152	0.0228333	0.0017224	0.131	0.134	0.128	0.128	0.138	0.127	0.131
	Raw Data (600)	17	0.195	0.207	0.195	0.193	0.202	0.2	0.0665	0.00531664	0.743	0.82	0.847	0.697	0.695	0.703	0.618667	0.0669281	0.147	0.15	0.153	0.148	0.153	0.146	0.0173333	0.00301662	0.157	0.157	0.156	0.153	0.158	0.15	0.023	0.0030605	0.133	0.133	0.128	0.136	0.139	0.124	0.132167
	Raw Data (600)	17.25	0.201	0.212	0.199	0.194	0.199	0.194	0.0693333	0.00661564	0.717	0.771	0.908	0.689	0.699	0.703	0.617333	0.0836622	0.144	0.151	0.149	0.142	0.154	0.15	0.0178333	0.00450185	0.159	0.154	0.155	0.154	0.158	0.153	0.025	0.00242899	0.135	0.134	0.126	0.127	0.135	0.126	0.1305
	Raw Data (600)	17.5	0.198	0.211	0.198	0.195	0.2	0.198	0.0726667	0.00562139	0.745	0.871	0.908	0.721	0.709	0.72	0.651667	0.0871849	0.143	0.149	0.151	0.141	0.152	0.145	0.0195	0.00449073	0.155	0.151	0.15	0.151	0.153	0.15	0.0243333	0.00196638	0.126	0.132	0.124	0.124	0.133	0.125	0.127333
	Raw Data (600)	17.75	0.199	0.212	0.197	0.195	0.2	0.203	0.0721667	0.00603324	0.732	0.817	0.854	0.705	0.71	0.711	0.626	0.0642415	0.147	0.15	0.152	0.146	0.152	0.146	0.02	0.00285774	0.157	0.152	0.152	0.154	0.158	0.154	0.0256667	0.00250998	0.129	0.135	0.127	0.125	0.136	0.121	0.128833
	Raw Data (600)	18	0.197	0.207	0.197	0.197	0.201	0.203	0.0696667	0.00413118	0.733	0.857	0.889	0.707	0.709	0.717	0.638	0.0819602	0.149	0.151	0.154	0.149	0.152	0.148	0.0198333	0.00225832	0.158	0.155	0.155	0.156	0.159	0.154	0.0255	0.00194079	0.131	0.136	0.128	0.128	0.136	0.125	0.130667
	Raw Data (600)	18.25	0.208	0.216	0.201	0.198	0.198	0.201	0.0718333	0.00706163	0.732	0.658	0.827	0.699	0.714	0.718	0.592833	0.0561913	0.149	0.15	0.151	0.145	0.152	0.147	0.0171667	0.00260768	0.159	0.155	0.156	0.153	0.157	0.154	0.0238333	0.00216025	0.139	0.136	0.126	0.127	0.138	0.125	0.131833
	Raw Data (600)	18.5	0.202	0.217	0.205	0.199	0.203	0.207	0.0773333	0.006253	0.741	0.911	1.003	0.703	0.715	0.72	0.670667	0.12652	0.145	0.149	0.151	0.141	0.151	0.147	0.0191667	0.00388158	0.155	0.152	0.154	0.153	0.155	0.151	0.0251667	0.00163299	0.128	0.133	0.123	0.126	0.134	0.125	0.128167
	Raw Data (600)	18.75	0.199	0.208	0.2	0.207	0.207	0.207	0.0761667	0.0040332	0.742	0.918	0.955	0.714	0.721	0.726	0.6675	0.109845	0.146	0.149	0.153	0.143	0.151	0.146	0.0195	0.00368782	0.159	0.153	0.154	0.152	0.159	0.153	0.0265	0.00316228	0.129	0.135	0.123	0.123	0.134	0.127	0.1285
	Raw Data (600)	19	0.204	0.215	0.204	0.199	0.202	0.203	0.0748333	0.00546809	0.75	0.886	0.94	0.72	0.724	0.724	0.661	0.0968766	0.147	0.149	0.151	0.145	0.15	0.148	0.0186667	0.00216025	0.158	0.155	0.153	0.154	0.159	0.156	0.0261667	0.00231661	0.13	0.135	0.126	0.126	0.136	0.125	0.129667
	Raw Data (600)	19.25	0.199	0.208	0.201	0.202	0.207	0.208	0.0758333	0.00397073	0.749	0.853	0.891	0.721	0.727	0.726	0.6495	0.0745504	0.145	0.15	0.152	0.145	0.151	0.145	0.0196667	0.00334664	0.159	0.153	0.157	0.154	0.157	0.153	0.0271667	0.00250998	0.128	0.134	0.125	0.125	0.135	0.123	0.128333
	Raw Data (600)	19.5	0.205	0.221	0.204	0.202	0.205	0.211	0.0765	0.00704273	0.755	0.847	0.895	0.719	0.726	0.731	0.647333	0.0739849	0.148	0.152	0.152	0.147	0.154	0.149	0.0188333	0.00273252	0.163	0.158	0.157	0.155	0.161	0.157	0.027	0.00294958	0.133	0.135	0.127	0.133	0.136	0.125	0.1315
	Raw Data (600)	19.75	0.209	0.223	0.21	0.212	0.215	0.212	0.0828333	0.0050892	0.754	0.838	0.877	0.726	0.732	0.735	0.646333	0.0642495	0.149	0.149	0.154	0.147	0.152	0.147	0.019	0.00280476	0.161	0.155	0.157	0.155	0.158	0.155	0.0261667	0.00240139	0.129	0.135	0.129	0.128	0.137	0.126	0.130667
	Raw Data (600)	20	0.209	0.222	0.208	0.208	0.208	0.202	0.0776667	0.00662571	0.749	0.743	0.86	0.715	0.727	0.73	0.622167	0.0533067	0.151	0.154	0.153	0.146	0.157	0.148	0.0196667	0.00403733	0.163	0.159	0.159	0.158	0.161	0.157	0.0276667	0.00216795	0.131	0.134	0.128	0.128	0.147	0.123	0.131833
	Raw Data (600)	20.25	0.197	0.201	0.202	0.212	0.211	0.212	0.0788333	0.00661564	0.748	0.944	1.042	0.712	0.722	0.728	0.689	0.141053	0.146	0.15	0.151	0.145	0.149	0.143	0.0203333	0.00314113	0.159	0.155	0.155	0.152	0.161	0.153	0.0288333	0.00348807	0.127	0.132	0.126	0.125	0.13	0.122	0.127
	Raw Data (600)	20.5	0.204	0.212	0.205	0.209	0.211	0.211	0.0776667	0.00338625	0.745	0.936	1.031	0.72	0.732	0.731	0.684833	0.133539	0.149	0.152	0.151	0.148	0.153	0.147	0.019	0.00236643	0.163	0.159	0.157	0.157	0.16	0.157	0.0278333	0.00240139	0.135	0.138	0.127	0.126	0.136	0.124	0.131
	Raw Data (600)	20.75	0.205	0.217	0.208	0.209	0.211	0.206	0.0788333	0.00432049	0.743	0.934	1.047	0.727	0.733	0.732	0.688833	0.137414	0.15	0.155	0.154	0.146	0.152	0.149	0.0205	0.00334664	0.163	0.156	0.158	0.159	0.162	0.157	0.0286667	0.00278687	0.132	0.135	0.129	0.126	0.137	0.124	0.1305
	Raw Data (600)	21	0.206	0.217	0.21	0.212	0.219	0.21	0.0826667	0.00484424	0.751	0.861	0.98	0.722	0.732	0.74	0.668	0.102759	0.15	0.151	0.153	0.145	0.148	0.148	0.0195	0.00278687	0.159	0.155	0.155	0.155	0.16	0.152	0.0263333	0.00296648	0.132	0.132	0.124	0.133	0.133	0.124	0.129667
	Raw Data (600)	21.25	0.206	0.215	0.209	0.209	0.212	0.212	0.0811667	0.00314643	0.785	0.906	0.987	0.749	0.752	0.746	0.6915	0.101633	0.151	0.155	0.155	0.147	0.155	0.15	0.0228333	0.00337145	0.158	0.158	0.158	0.158	0.164	0.16	0.03	0.00242212	0.129	0.135	0.127	0.126	0.137	0.122	0.129333
	Raw Data (600)	21.5	0.208	0.218	0.211	0.211	0.216	0.215	0.083	0.00376386	0.747	0.864	0.957	0.735	0.737	0.742	0.666833	0.0927987	0.148	0.15	0.152	0.145	0.15	0.148	0.0186667	0.00240139	0.162	0.157	0.158	0.155	0.16	0.156	0.0278333	0.00260768	0.131	0.138	0.13	0.125	0.133	0.124	0.130167
	Raw Data (600)	21.75	0.215	0.224	0.214	0.211	0.216	0.212	0.0843333	0.00463321	0.748	0.861	0.976	0.735	0.737	0.738	0.668167	0.0994332	0.152	0.155	0.154	0.146	0.153	0.149	0.0205	0.00339116	0.162	0.157	0.158	0.157	0.162	0.156	0.0276667	0.00265832	0.129	0.138	0.13	0.127	0.139	0.123	0.131
	Raw Data (600)	22	0.208	0.22	0.212	0.211	0.217	0.214	0.083	0.00432049	0.75	0.851	0.841	0.728	0.733	0.74	0.643167	0.0564745	0.15	0.152	0.154	0.147	0.155	0.148	0.0203333	0.0032249	0.163	0.16	0.156	0.156	0.162	0.158	0.0285	0.00299444	0.133	0.135	0.13	0.126	0.135	0.125	0.130667
	Raw Data (600)	22.25	0.215	0.219	0.212	0.21	0.218	0.218	0.084	0.0036697	0.753	0.881	0.941	0.74	0.741	0.748	0.669333	0.0876736	0.15	0.156	0.159	0.145	0.155	0.151	0.0213333	0.00500666	0.164	0.159	0.16	0.161	0.166	0.163	0.0308333	0.00263944	0.13	0.14	0.13	0.127	0.136	0.125	0.131333
	Raw Data (600)	22.5	0.207	0.212	0.214	0.219	0.22	0.218	0.0846667	0.00497996	0.753	0.899	1.036	0.736	0.733	0.735	0.685	0.125782	0.148	0.154	0.159	0.146	0.156	0.148	0.0215	0.00523132	0.162	0.158	0.16	0.162	0.167	0.157	0.0306667	0.00357771	0.13	0.135	0.128	0.125	0.138	0.126	0.130333
	Raw Data (600)	22.75	0.209	0.22	0.215	0.212	0.217	0.213	0.0836667	0.00388158	0.748	0.953	1.116	0.729	0.737	0.735	0.705667	0.162039	0.151	0.156	0.157	0.146	0.152	0.148	0.021	0.00432049	0.165	0.163	0.162	0.158	0.161	0.159	0.0306667	0.00258199	0.138	0.137	0.127	0.125	0.133	0.124	0.130667
	Raw Data (600)	23	0.21	0.221	0.213	0.219	0.221	0.222	0.085	0.00496655	0.748	0.898	1.117	0.73	0.735	0.735	0.6945	0.156025	0.15	0.156	0.156	0.146	0.156	0.149	0.0195	0.00440076	0.168	0.162	0.16	0.159	0.163	0.157	0.0288333	0.00383406	0.151	0.133	0.129	0.125	0.135	0.123	0.132667
	Raw Data (600)	23.25	0.211	0.22	0.217	0.22	0.22	0.215	0.0825	0.00365605	0.752	0.93	1.056	0.743	0.746	0.743	0.693667	0.133669	0.154	0.159	0.157	0.148	0.153	0.148	0.0185	0.00453505	0.165	0.161	0.161	0.161	0.167	0.16	0.0278333	0.00281069	0.146	0.14	0.134	0.126	0.137	0.125	0.134667
	Raw Data (600)	23.5	0.219	0.231	0.221	0.218	0.22	0.221	0.0926667	0.00471876	0.736	0.92	1.113	0.727	0.731	0.735	0.698	0.159001	0.151	0.153	0.156	0.142	0.15	0.145	0.0205	0.0051672	0.166	0.161	0.158	0.161	0.161	0.158	0.0318333	0.00292689	0.133	0.134	0.126	0.126	0.132	0.123	0.129
	Raw Data (600)	23.75	0.222	0.233	0.223	0.217	0.221	0.219	0.0903333	0.00557674	0.752	0.927	1.105	0.745	0.752	0.753	0.706833	0.148236	0.157	0.157	0.157	0.147	0.153	0.149	0.0211667	0.0044572	0.167	0.163	0.165	0.162	0.165	0.162	0.0318333	0.002	0.14	0.136	0.127	0.127	0.14	0.123	0.132167
	Raw Data (600)	24	0.21	0.223	0.219	0.218	0.223	0.225	0.0866667	0.00542832	0.755	0.855	1.022	0.74	0.75	0.746	0.678333	0.111874	0.154	0.158	0.157	0.146	0.154	0.15	0.0201667	0.00449073	0.165	0.16	0.161	0.162	0.165	0.162	0.0295	0.00207364	0.141	0.137	0.127	0.129	0.138	0.126	0.133

## Sheet: Fig4 E
		Strain	4/74 WT	4/74 WT	4/74 WT	4/74 WT	4/74 WT	4/74 WT			JH3584	JH3585	JH3586	JH3587	JH3588	JH3589			SNW318 (oxyRmut)	SNW318 (oxyRmut)	SNW318 (oxyRmut)	SNW318 (oxyRmut)	SNW318 (oxyRmut)	SNW318 (oxyRmut)			SNW663	SNW663	SNW664	SNW665	SNW666	SNW667			Blank	Blank	Blank	Blank	Blank	Blank
		medium	M9+Succ	M9+Succ	M9+Succ	M9+Succ	M9+Succ	M9+Succ			M9+Succ	M9+Succ	M9+Succ	M9+Succ	M9+Succ	M9+Succ			M9+Succ	M9+Succ	M9+Succ	M9+Succ	M9+Succ	M9+Succ			M9+Succ	M9+Succ	M9+Succ	M9+Succ	M9+Succ	M9+Succ			M9+Succ	M9+Succ	M9+Succ	M9+Succ	M9+Succ	M9+Succ
		Legend	WT	WT	WT	WT	WT	WT			∆hfq	∆hfq	∆hfq	∆hfq	∆hfq	∆hfq			oxyRmut	oxyRmut	oxyRmut	oxyRmut	oxyRmut	oxyRmut			oxyRmut ∆hfq	oxyRmut ∆hfq	oxyRmut ∆hfq	oxyRmut ∆hfq	oxyRmut ∆hfq	oxyRmut ∆hfq			Blank	Blank	Blank	Blank	Blank	Blank	AVERAGE
	Well Row		A	D	E	F	G	H			C	D	E	F	G	H			B	C	D	E	F	H			A	B	C	D	E	F			A	B	C	F	G	H
	Well Col		4	4	4	4	4	4			5	5	5	5	5	5			8	8	8	8	8	8			9	9	9	9	9	9			10	10	10	10	10	10
	Content	Time	Sample X4	Sample X40	Sample X52	Sample X64	Sample X76	Sample X88	AVERAGE-Blank	STDDev	Sample X29	Sample X41	Sample X53	Sample X65	Sample X77	Sample X89	AVERAGE-Blank	STDDev	Sample X20	Sample X32	Sample X44	Sample X56	Sample X68	Sample X92	AVERAGE-Blank	STDDev	Sample X9	Sample X21	Sample X33	Sample X45	Sample X57	Sample X69	AVERAGE-Blank	STDDev	Sample X10	Sample X22	Sample X34	Sample X70	Sample X82	Sample X94	AVERAGE
	Raw Data (600)	0	0.128	0.125	0.124	0.125	0.127	0.129	0.005	0.00196638	0.12	0.125	0.126	0.126	0.132	0.13	0.00516667	0.0041833	0.12	0.118	0.124	0.123	0.122	0.13	0.0015	0.00411906	0.113	0.121	0.115	0.115	0.125	0.124	-0.0025	0.00515429	0.114	0.112	0.117	0.117	0.137	0.131	0.121333
	Raw Data (600)	0.25	0.124	0.129	0.127	0.127	0.131	0.132	0.008	0.00294392	0.127	0.125	0.127	0.127	0.135	0.128	0.00783333	0.00348807	0.12	0.127	0.123	0.122	0.123	0.127	0.00333333	0.00280476	0.117	0.124	0.123	0.119	0.126	0.123	0.00166667	0.00334664	0.111	0.113	0.122	0.113	0.137	0.126	0.120333
	Raw Data (600)	0.5	0.127	0.13	0.131	0.129	0.132	0.133	0.00916667	0.00216025	0.129	0.128	0.129	0.129	0.141	0.129	0.00966667	0.00499667	0.124	0.125	0.124	0.123	0.125	0.128	0.00366667	0.0017224	0.12	0.125	0.123	0.123	0.128	0.125	0.00283333	0.00268328	0.114	0.112	0.122	0.115	0.138	0.126	0.121167
	Raw Data (600)	0.75	0.123	0.13	0.128	0.125	0.13	0.131	0.00916667	0.00318852	0.127	0.128	0.129	0.127	0.138	0.128	0.0108333	0.00423084	0.123	0.124	0.124	0.121	0.124	0.127	0.00516667	0.00194079	0.119	0.125	0.122	0.121	0.128	0.124	0.0045	0.00318852	0.11	0.109	0.119	0.113	0.137	0.124	0.118667
	Raw Data (600)	1	0.127	0.131	0.128	0.129	0.132	0.133	0.00983333	0.00236643	0.128	0.129	0.13	0.13	0.141	0.13	0.0111667	0.00480278	0.124	0.124	0.126	0.126	0.124	0.128	0.00516667	0.00163299	0.119	0.125	0.123	0.121	0.129	0.126	0.00366667	0.00360093	0.111	0.111	0.121	0.115	0.137	0.126	0.120167
	Raw Data (600)	1.25	0.125	0.131	0.129	0.13	0.132	0.133	0.00933333	0.00282843	0.128	0.131	0.13	0.131	0.141	0.131	0.0113333	0.0045607	0.123	0.124	0.125	0.121	0.124	0.13	0.00383333	0.00301662	0.121	0.125	0.124	0.123	0.128	0.125	0.00366667	0.00233809	0.113	0.111	0.121	0.114	0.137	0.128	0.120667
	Raw Data (600)	1.5	0.127	0.132	0.13	0.13	0.133	0.134	0.0101667	0.00252982	0.13	0.131	0.133	0.131	0.141	0.132	0.0121667	0.00404969	0.127	0.126	0.128	0.127	0.125	0.129	0.00616667	0.00141421	0.122	0.127	0.125	0.125	0.131	0.128	0.0055	0.00307679	0.112	0.111	0.12	0.114	0.14	0.128	0.120833
	Raw Data (600)	1.75	0.127	0.13	0.132	0.131	0.131	0.136	0.0113333	0.00292689	0.131	0.132	0.133	0.131	0.141	0.133	0.0136667	0.00378153	0.127	0.127	0.124	0.125	0.126	0.129	0.0065	0.00175119	0.123	0.125	0.127	0.122	0.131	0.126	0.00583333	0.00320416	0.11	0.11	0.12	0.113	0.139	0.127	0.119833
	Raw Data (600)	2	0.13	0.135	0.131	0.132	0.133	0.136	0.0131667	0.00231661	0.132	0.135	0.133	0.132	0.144	0.135	0.0155	0.00453505	0.127	0.133	0.132	0.125	0.127	0.132	0.00966667	0.00338625	0.124	0.127	0.125	0.126	0.13	0.127	0.00683333	0.00207364	0.112	0.109	0.119	0.114	0.139	0.125	0.119667
	Raw Data (600)	2.25	0.13	0.136	0.133	0.133	0.134	0.136	0.0126667	0.00225093	0.134	0.136	0.136	0.135	0.146	0.137	0.0163333	0.00436654	0.13	0.13	0.13	0.128	0.13	0.133	0.00916667	0.00160208	0.126	0.129	0.126	0.125	0.133	0.129	0.007	0.00296648	0.112	0.112	0.121	0.114	0.139	0.128	0.121
	Raw Data (600)	2.5	0.133	0.142	0.147	0.137	0.137	0.139	0.0173333	0.00483391	0.136	0.137	0.139	0.14	0.149	0.14	0.0183333	0.00462241	0.135	0.134	0.136	0.132	0.13	0.136	0.012	0.00240139	0.127	0.131	0.129	0.129	0.135	0.131	0.0085	0.00273252	0.114	0.112	0.12	0.115	0.142	0.128	0.121833
	Raw Data (600)	2.75	0.132	0.135	0.134	0.135	0.135	0.137	0.0136667	0.00163299	0.139	0.14	0.139	0.139	0.149	0.141	0.0201667	0.00392003	0.133	0.134	0.134	0.136	0.133	0.139	0.0138333	0.00231661	0.128	0.13	0.129	0.127	0.134	0.13	0.00866667	0.00242212	0.112	0.111	0.12	0.114	0.141	0.128	0.121
	Raw Data (600)	3	0.135	0.151	0.15	0.141	0.14	0.138	0.022	0.00653452	0.141	0.143	0.143	0.14	0.15	0.141	0.0225	0.00363318	0.135	0.136	0.136	0.132	0.134	0.139	0.0148333	0.00233809	0.128	0.132	0.128	0.129	0.136	0.131	0.0101667	0.00307679	0.112	0.11	0.118	0.114	0.14	0.129	0.1205
	Raw Data (600)	3.25	0.136	0.14	0.137	0.137	0.138	0.139	0.018	0.00147196	0.142	0.145	0.145	0.144	0.153	0.145	0.0258333	0.00377712	0.138	0.142	0.137	0.134	0.135	0.14	0.0178333	0.00301109	0.129	0.133	0.131	0.13	0.137	0.133	0.0123333	0.00285774	0.111	0.111	0.119	0.113	0.139	0.126	0.119833
	Raw Data (600)	3.5	0.137	0.141	0.14	0.142	0.139	0.142	0.018	0.00194079	0.147	0.149	0.15	0.148	0.159	0.15	0.0283333	0.00432435	0.141	0.143	0.141	0.136	0.139	0.143	0.0183333	0.00266458	0.133	0.135	0.134	0.133	0.139	0.136	0.0128333	0.00228035	0.114	0.114	0.119	0.115	0.142	0.129	0.122167
	Raw Data (600)	3.75	0.145	0.144	0.141	0.142	0.142	0.142	0.0216667	0.00150555	0.151	0.155	0.153	0.151	0.162	0.152	0.033	0.00419524	0.152	0.146	0.145	0.14	0.141	0.146	0.024	0.00428952	0.132	0.135	0.134	0.133	0.141	0.134	0.0138333	0.00318852	0.112	0.113	0.119	0.114	0.14	0.128	0.121
	Raw Data (600)	4	0.145	0.142	0.14	0.141	0.143	0.144	0.0216667	0.00187083	0.159	0.157	0.157	0.155	0.166	0.157	0.0376667	0.00388587	0.149	0.151	0.15	0.142	0.145	0.148	0.0266667	0.00339116	0.135	0.135	0.133	0.133	0.141	0.136	0.0146667	0.00294958	0.113	0.111	0.118	0.115	0.14	0.128	0.120833
	Raw Data (600)	4.25	0.142	0.146	0.142	0.143	0.143	0.146	0.0205	0.0018619	0.161	0.163	0.161	0.163	0.172	0.163	0.0406667	0.00411906	0.158	0.155	0.154	0.148	0.151	0.154	0.0301667	0.0034448	0.137	0.137	0.136	0.137	0.143	0.139	0.015	0.00256255	0.115	0.114	0.122	0.116	0.142	0.13	0.123167
	Raw Data (600)	4.5	0.145	0.145	0.14	0.141	0.146	0.145	0.0228333	0.00250333	0.166	0.166	0.168	0.165	0.173	0.166	0.0465	0.00294392	0.158	0.158	0.155	0.15	0.15	0.155	0.0335	0.00361478	0.137	0.136	0.135	0.136	0.143	0.138	0.0166667	0.00288097	0.112	0.112	0.118	0.114	0.141	0.128	0.120833
	Raw Data (600)	4.75	0.152	0.146	0.143	0.146	0.144	0.146	0.025	0.00312517	0.174	0.175	0.175	0.174	0.181	0.174	0.0543333	0.00273861	0.172	0.171	0.164	0.16	0.159	0.163	0.0436667	0.00549242	0.141	0.139	0.138	0.137	0.147	0.14	0.0191667	0.00355903	0.112	0.113	0.118	0.114	0.141	0.129	0.121167
	Raw Data (600)	5	0.153	0.149	0.145	0.149	0.153	0.148	0.0288333	0.00308221	0.182	0.183	0.181	0.181	0.187	0.183	0.0621667	0.0022286	0.172	0.174	0.168	0.162	0.166	0.168	0.0476667	0.00427395	0.142	0.141	0.139	0.138	0.149	0.143	0.0213333	0.00389872	0.113	0.111	0.12	0.113	0.139	0.128	0.120667
	Raw Data (600)	5.25	0.15	0.154	0.15	0.151	0.148	0.151	0.0273333	0.00196638	0.194	0.193	0.194	0.192	0.198	0.193	0.0706667	0.00209762	0.186	0.183	0.178	0.17	0.174	0.174	0.0541667	0.00605805	0.146	0.145	0.143	0.143	0.15	0.146	0.0221667	0.00258844	0.115	0.113	0.121	0.116	0.144	0.131	0.123333
	Raw Data (600)	5.5	0.149	0.155	0.15	0.151	0.148	0.152	0.0293333	0.00248328	0.208	0.208	0.205	0.202	0.209	0.203	0.0843333	0.00292689	0.197	0.197	0.186	0.178	0.182	0.185	0.066	0.00786766	0.146	0.143	0.143	0.142	0.15	0.145	0.0233333	0.00292689	0.112	0.112	0.12	0.116	0.141	0.128	0.1215
	Raw Data (600)	5.75	0.153	0.155	0.161	0.157	0.161	0.153	0.0341667	0.0036697	0.216	0.217	0.216	0.217	0.219	0.218	0.0946667	0.00116905	0.207	0.205	0.198	0.19	0.192	0.198	0.0758333	0.00677249	0.148	0.145	0.145	0.144	0.154	0.147	0.0246667	0.00365605	0.114	0.113	0.12	0.116	0.143	0.129	0.1225
	Raw Data (600)	6	0.153	0.156	0.151	0.152	0.15	0.153	0.0305	0.00207364	0.233	0.233	0.232	0.232	0.234	0.232	0.110667	0.000816497	0.22	0.222	0.212	0.197	0.201	0.206	0.0876667	0.0101325	0.148	0.146	0.145	0.144	0.155	0.147	0.0255	0.003937	0.113	0.114	0.118	0.116	0.142	0.129	0.122
	Raw Data (600)	6.25	0.165	0.16	0.153	0.157	0.154	0.157	0.0336667	0.00436654	0.251	0.254	0.251	0.251	0.252	0.253	0.128	0.00126491	0.241	0.241	0.225	0.212	0.217	0.217	0.1015	0.0127083	0.151	0.15	0.148	0.147	0.158	0.151	0.0268333	0.00386868	0.115	0.116	0.121	0.116	0.144	0.132	0.124
	Raw Data (600)	6.5	0.154	0.156	0.151	0.155	0.151	0.154	0.0331667	0.00207364	0.268	0.269	0.267	0.267	0.267	0.268	0.147333	0.000816497	0.254	0.255	0.237	0.223	0.231	0.229	0.117833	0.0134226	0.15	0.148	0.148	0.144	0.156	0.151	0.0291667	0.00398748	0.111	0.112	0.118	0.114	0.139	0.128	0.120333
	Raw Data (600)	6.75	0.159	0.164	0.159	0.162	0.157	0.16	0.0375	0.00248328	0.297	0.301	0.293	0.293	0.293	0.294	0.1725	0.00325064	0.282	0.285	0.266	0.246	0.254	0.251	0.141333	0.0165045	0.154	0.151	0.151	0.149	0.159	0.151	0.0298333	0.00356371	0.114	0.114	0.121	0.116	0.143	0.128	0.122667
	Raw Data (600)	7	0.16	0.162	0.154	0.159	0.155	0.161	0.036	0.00327109	0.326	0.329	0.321	0.319	0.319	0.324	0.2005	0.00404969	0.314	0.315	0.297	0.27	0.276	0.276	0.168833	0.0201561	0.156	0.153	0.15	0.149	0.16	0.152	0.0308333	0.00408248	0.115	0.114	0.119	0.114	0.144	0.129	0.1225
	Raw Data (600)	7.25	0.162	0.162	0.16	0.159	0.157	0.16	0.0378333	0.00189737	0.352	0.356	0.352	0.349	0.347	0.352	0.229167	0.00307679	0.336	0.335	0.313	0.291	0.299	0.294	0.189167	0.0201858	0.155	0.153	0.151	0.15	0.161	0.153	0.0316667	0.00392003	0.115	0.113	0.118	0.114	0.141	0.132	0.122167
	Raw Data (600)	7.5	0.163	0.163	0.157	0.163	0.157	0.161	0.0401667	0.00294392	0.39	0.393	0.383	0.386	0.381	0.385	0.265833	0.0044572	0.373	0.373	0.347	0.32	0.33	0.328	0.224667	0.0232845	0.157	0.152	0.153	0.151	0.163	0.155	0.0346667	0.00440076	0.113	0.112	0.116	0.112	0.142	0.128	0.1205
	Raw Data (600)	7.75	0.169	0.166	0.159	0.162	0.158	0.163	0.0416667	0.00416733	0.427	0.429	0.424	0.421	0.417	0.423	0.302333	0.00427785	0.412	0.414	0.385	0.353	0.365	0.359	0.260167	0.026793	0.157	0.154	0.154	0.153	0.164	0.156	0.0351667	0.0040332	0.112	0.112	0.117	0.113	0.14	0.133	0.121167
	Raw Data (600)	8	0.177	0.168	0.159	0.164	0.16	0.164	0.0436667	0.00656252	0.464	0.468	0.459	0.458	0.455	0.461	0.339167	0.00462241	0.458	0.459	0.428	0.391	0.409	0.399	0.302333	0.0294483	0.16	0.156	0.155	0.154	0.167	0.159	0.0368333	0.00476445	0.113	0.113	0.119	0.114	0.142	0.129	0.121667
	Raw Data (600)	8.25	0.176	0.168	0.164	0.168	0.162	0.167	0.0453333	0.00480625	0.5	0.509	0.499	0.496	0.495	0.498	0.377333	0.00500999	0.507	0.51	0.478	0.439	0.454	0.441	0.349333	0.0318669	0.162	0.158	0.156	0.155	0.169	0.161	0.038	0.00511534	0.114	0.112	0.118	0.115	0.144	0.13	0.122167
	Raw Data (600)	8.5	0.174	0.176	0.169	0.172	0.162	0.166	0.0478333	0.00523132	0.529	0.534	0.527	0.525	0.526	0.531	0.406667	0.00338625	0.548	0.543	0.515	0.485	0.497	0.487	0.3905	0.0277254	0.164	0.158	0.158	0.156	0.169	0.162	0.0391667	0.00483391	0.113	0.115	0.119	0.115	0.14	0.13	0.122
	Raw Data (600)	8.75	0.172	0.173	0.17	0.17	0.166	0.167	0.0476667	0.00273252	0.565	0.566	0.561	0.557	0.556	0.559	0.438667	0.00413118	0.576	0.589	0.561	0.532	0.551	0.531	0.434667	0.023398	0.167	0.163	0.162	0.161	0.173	0.163	0.0428333	0.00449073	0.113	0.114	0.119	0.115	0.143	0.128	0.122
	Raw Data (600)	9	0.174	0.173	0.165	0.17	0.165	0.168	0.046	0.00386868	0.598	0.608	0.595	0.593	0.592	0.592	0.473167	0.00615359	0.64	0.634	0.604	0.56	0.574	0.579	0.475333	0.0330923	0.168	0.164	0.164	0.162	0.176	0.166	0.0435	0.00500666	0.115	0.115	0.119	0.114	0.146	0.13	0.123167
	Raw Data (600)	9.25	0.175	0.178	0.165	0.17	0.166	0.17	0.048	0.00504645	0.612	0.625	0.619	0.617	0.612	0.613	0.493667	0.0051251	0.674	0.667	0.637	0.603	0.621	0.621	0.5145	0.0280601	0.168	0.163	0.161	0.162	0.176	0.168	0.0436667	0.00560952	0.115	0.114	0.118	0.116	0.142	0.131	0.122667
	Raw Data (600)	9.5	0.195	0.172	0.165	0.17	0.165	0.171	0.052	0.0111893	0.633	0.638	0.63	0.631	0.631	0.635	0.512	0.00303315	0.702	0.703	0.676	0.644	0.661	0.659	0.553167	0.0241778	0.173	0.165	0.161	0.162	0.178	0.168	0.0468333	0.00661564	0.111	0.112	0.117	0.114	0.142	0.13	0.121
	Raw Data (600)	9.75	0.186	0.177	0.167	0.173	0.165	0.17	0.0506667	0.00766812	0.686	0.682	0.676	0.671	0.665	0.658	0.550667	0.0105071	0.747	0.749	0.72	0.687	0.703	0.696	0.594667	0.0263439	0.174	0.167	0.166	0.164	0.182	0.171	0.0483333	0.00662319	0.113	0.116	0.12	0.114	0.142	0.129	0.122333
	Raw Data (600)	10	0.195	0.184	0.174	0.174	0.17	0.173	0.058	0.00943751	0.681	0.682	0.678	0.674	0.678	0.678	0.558167	0.00281069	0.766	0.775	0.752	0.723	0.737	0.725	0.626	0.0215747	0.179	0.172	0.169	0.166	0.184	0.172	0.0533333	0.00665332	0.111	0.111	0.115	0.114	0.142	0.129	0.120333
	Raw Data (600)	10.25	0.182	0.177	0.168	0.173	0.166	0.17	0.0495	0.00598888	0.711	0.726	0.714	0.704	0.702	0.702	0.586667	0.00934701	0.799	0.804	0.784	0.755	0.772	0.761	0.656	0.0199942	0.174	0.169	0.167	0.168	0.183	0.173	0.0491667	0.00592171	0.114	0.111	0.116	0.115	0.142	0.141	0.123167
	Raw Data (600)	10.5	0.176	0.179	0.171	0.174	0.17	0.173	0.0525	0.0033116	0.714	0.73	0.726	0.718	0.725	0.726	0.601833	0.00594699	0.82	0.83	0.81	0.785	0.798	0.788	0.683833	0.0179601	0.178	0.171	0.168	0.169	0.187	0.176	0.0535	0.00713909	0.113	0.112	0.117	0.115	0.143	0.128	0.121333
	Raw Data (600)	10.75	0.183	0.181	0.171	0.177	0.17	0.176	0.0536667	0.00520256	0.766	0.75	0.742	0.733	0.735	0.739	0.6215	0.0122543	0.854	0.857	0.835	0.809	0.825	0.808	0.708667	0.0213041	0.18	0.174	0.176	0.17	0.189	0.177	0.055	0.00647045	0.113	0.114	0.12	0.115	0.143	0.131	0.122667
	Raw Data (600)	11	0.191	0.186	0.177	0.184	0.174	0.177	0.0603333	0.00653452	0.75	0.758	0.753	0.748	0.754	0.752	0.631333	0.00344964	0.868	0.882	0.859	0.833	0.848	0.831	0.732333	0.0200474	0.185	0.178	0.176	0.174	0.192	0.182	0.06	0.0066458	0.113	0.112	0.117	0.115	0.141	0.129	0.121167
	Raw Data (600)	11.25	0.193	0.187	0.18	0.182	0.175	0.176	0.0593333	0.00685322	0.782	0.81	0.796	0.781	0.78	0.773	0.664167	0.0135351	0.887	0.904	0.887	0.86	0.879	0.857	0.756167	0.0178774	0.184	0.176	0.175	0.174	0.194	0.182	0.058	0.00760044	0.114	0.114	0.119	0.116	0.144	0.13	0.122833
	Raw Data (600)	11.5	0.197	0.182	0.174	0.18	0.172	0.178	0.0576667	0.00889382	0.786	0.807	0.797	0.788	0.796	0.796	0.672167	0.00748331	0.9	0.914	0.897	0.875	0.889	0.878	0.769333	0.0146071	0.187	0.178	0.18	0.177	0.196	0.184	0.0608333	0.00711805	0.114	0.114	0.119	0.117	0.141	0.132	0.122833
	Raw Data (600)	11.75	0.183	0.185	0.175	0.183	0.173	0.18	0.0586667	0.00483391	0.811	0.831	0.82	0.806	0.804	0.805	0.691667	0.0106849	0.92	0.94	0.922	0.897	0.915	0.893	0.793333	0.0173522	0.187	0.178	0.18	0.178	0.197	0.187	0.0633333	0.00739594	0.114	0.113	0.119	0.113	0.141	0.127	0.121167
	Raw Data (600)	12	0.189	0.187	0.18	0.182	0.173	0.182	0.0595	0.00563619	0.813	0.839	0.838	0.823	0.83	0.824	0.705167	0.00990791	0.931	0.949	0.932	0.909	0.924	0.912	0.8035	0.014689	0.191	0.182	0.179	0.18	0.201	0.187	0.064	0.00835863	0.115	0.112	0.118	0.117	0.143	0.131	0.122667
	Raw Data (600)	12.25	0.186	0.183	0.173	0.179	0.174	0.176	0.0601667	0.0051672	0.824	0.849	0.844	0.83	0.83	0.824	0.715167	0.0105404	0.943	0.96	0.948	0.923	0.943	0.924	0.821833	0.0143306	0.194	0.184	0.179	0.179	0.201	0.188	0.0691667	0.00873499	0.11	0.109	0.112	0.113	0.14	0.126	0.118333
	Raw Data (600)	12.5	0.192	0.188	0.182	0.184	0.178	0.185	0.0616667	0.00483391	0.844	0.857	0.857	0.845	0.842	0.841	0.7245	0.00736659	0.961	0.982	0.97	0.946	0.967	0.94	0.837833	0.0156461	0.194	0.187	0.185	0.184	0.207	0.193	0.0685	0.00857127	0.116	0.117	0.118	0.115	0.143	0.13	0.123167
	Raw Data (600)	12.75	0.192	0.191	0.182	0.189	0.177	0.183	0.0623333	0.00592171	0.864	0.872	0.858	0.844	0.848	0.846	0.732	0.011219	0.982	1.006	0.987	0.967	0.981	0.955	0.856333	0.0174547	0.198	0.191	0.188	0.19	0.212	0.196	0.0725	0.00877306	0.114	0.115	0.121	0.117	0.145	0.128	0.123333
	Raw Data (600)	13	0.196	0.193	0.183	0.189	0.182	0.183	0.0673333	0.00592171	0.859	0.874	0.877	0.875	0.858	0.857	0.746333	0.00956382	0.991	1.011	0.997	0.979	0.997	0.968	0.870167	0.0151228	0.201	0.191	0.188	0.187	0.212	0.198	0.0758333	0.00953764	0.113	0.111	0.117	0.114	0.141	0.126	0.120333
	Raw Data (600)	13.25	0.187	0.194	0.184	0.193	0.182	0.194	0.0655	0.00536656	0.864	0.882	0.877	0.868	0.878	0.88	0.751333	0.00716705	1.004	1.025	1.01	0.987	1.006	0.988	0.879833	0.0143062	0.203	0.194	0.192	0.193	0.216	0.202	0.0765	0.0091433	0.115	0.116	0.119	0.115	0.145	0.131	0.1235
	Raw Data (600)	13.5	0.194	0.197	0.185	0.188	0.18	0.186	0.0676667	0.00621825	0.876	0.878	0.871	0.869	0.875	0.875	0.753333	0.00334664	1.02	1.044	1.022	1.002	1.013	0.988	0.894167	0.0190622	0.208	0.197	0.194	0.194	0.219	0.203	0.0818333	0.00977241	0.112	0.112	0.117	0.115	0.14	0.128	0.120667
	Raw Data (600)	13.75	0.204	0.198	0.184	0.192	0.183	0.187	0.068	0.00833467	0.892	0.915	0.921	0.92	0.903	0.897	0.784667	0.0123612	1.02	1.05	1.033	1.013	1.036	1.006	0.903	0.0163054	0.208	0.198	0.196	0.198	0.223	0.205	0.0813333	0.0101127	0.114	0.114	0.119	0.117	0.146	0.13	0.123333
	Raw Data (600)	14	0.195	0.195	0.188	0.192	0.185	0.188	0.0681667	0.00413521	0.902	0.921	0.924	0.915	0.903	0.899	0.788333	0.0107083	1.031	1.062	1.048	1.031	1.046	1.014	0.916333	0.0168008	0.213	0.2	0.197	0.201	0.226	0.208	0.0851667	0.0107842	0.114	0.114	0.118	0.116	0.143	0.129	0.122333
	Raw Data (600)	14.25	0.199	0.195	0.186	0.195	0.186	0.189	0.0685	0.00542832	0.9	0.926	0.933	0.946	0.917	0.914	0.7995	0.0160208	1.043	1.065	1.053	1.035	1.058	1.028	0.923833	0.0141563	0.214	0.201	0.202	0.204	0.23	0.214	0.0876667	0.0110348	0.116	0.115	0.118	0.117	0.144	0.129	0.123167
	Raw Data (600)	14.5	0.198	0.213	0.196	0.2	0.191	0.195	0.0761667	0.00757408	0.896	0.906	0.904	0.901	0.912	0.912	0.7825	0.00627429	1.055	1.079	1.066	1.039	1.052	1.031	0.931	0.0174776	0.222	0.211	0.211	0.212	0.239	0.219	0.0963333	0.0108259	0.112	0.115	0.118	0.117	0.144	0.13	0.122667
	Raw Data (600)	14.75	0.198	0.207	0.192	0.2	0.193	0.194	0.0736667	0.00564506	0.906	0.916	0.918	0.915	0.921	0.921	0.7925	0.00556477	1.064	1.09	1.073	1.053	1.066	1.043	0.941167	0.0162409	0.223	0.216	0.213	0.21	0.242	0.223	0.0975	0.011479	0.115	0.116	0.117	0.118	0.144	0.132	0.123667
	Raw Data (600)	15	0.218	0.202	0.191	0.195	0.187	0.192	0.0756667	0.0112205	0.927	0.942	0.949	0.939	0.931	0.932	0.814833	0.00816497	1.068	1.097	1.087	1.075	1.089	1.051	0.956	0.0167382	0.223	0.211	0.209	0.21	0.24	0.221	0.0971667	0.0118828	0.113	0.114	0.117	0.116	0.143	0.128	0.121833
	Raw Data (600)	15.25	0.225	0.204	0.191	0.199	0.188	0.194	0.0773333	0.0134375	0.947	0.97	0.982	0.97	0.944	0.943	0.8365	0.0167053	1.079	1.107	1.104	1.087	1.104	1.058	0.967	0.0191564	0.227	0.214	0.212	0.216	0.245	0.227	0.100667	0.0123734	0.115	0.114	0.116	0.116	0.145	0.131	0.122833
	Raw Data (600)	15.5	0.206	0.208	0.194	0.2	0.189	0.195	0.0755	0.00736659	0.953	0.966	0.948	0.942	0.944	0.944	0.826333	0.00898332	1.089	1.127	1.111	1.087	1.099	1.063	0.972833	0.0219727	0.231	0.218	0.218	0.218	0.251	0.229	0.104333	0.0129422	0.118	0.113	0.119	0.117	0.143	0.129	0.123167
	Raw Data (600)	15.75	0.206	0.21	0.198	0.203	0.192	0.197	0.077	0.00657267	0.937	0.935	0.939	0.941	0.947	0.947	0.817	0.00505964	1.089	1.12	1.106	1.083	1.097	1.07	0.970167	0.0176115	0.24	0.222	0.221	0.224	0.259	0.236	0.109667	0.0146788	0.115	0.116	0.119	0.118	0.146	0.13	0.124
	Raw Data (600)	16	0.223	0.212	0.197	0.206	0.199	0.2	0.082	0.00990791	0.951	0.966	0.949	0.951	0.954	0.955	0.830167	0.006121	1.098	1.131	1.115	1.089	1.099	1.075	0.977	0.0196409	0.246	0.225	0.224	0.227	0.262	0.239	0.113	0.0149855	0.116	0.113	0.118	0.117	0.144	0.137	0.124167
	Raw Data (600)	16.25	0.201	0.215	0.205	0.209	0.195	0.203	0.0836667	0.00686052	0.937	0.943	0.95	0.957	0.958	0.957	0.829333	0.00871015	1.106	1.129	1.108	1.089	1.108	1.077	0.981833	0.0179267	0.249	0.233	0.232	0.232	0.267	0.246	0.122167	0.0138768	0.113	0.113	0.115	0.114	0.142	0.129	0.121
	Raw Data (600)	16.5	0.224	0.212	0.198	0.206	0.194	0.201	0.0836667	0.0108888	0.964	0.993	0.995	0.977	0.969	0.968	0.8555	0.0133517	1.107	1.143	1.133	1.117	1.129	1.085	0.996833	0.0208614	0.248	0.232	0.233	0.231	0.271	0.247	0.1215	0.01541	0.114	0.114	0.116	0.116	0.144	0.129	0.122167
	Raw Data (600)	16.75	0.205	0.218	0.203	0.209	0.195	0.203	0.0833333	0.00763544	0.942	0.951	0.961	0.969	0.969	0.969	0.838	0.0113915	1.11	1.141	1.119	1.103	1.116	1.091	0.991167	0.0168602	0.256	0.246	0.238	0.239	0.28	0.256	0.130333	0.0155917	0.114	0.114	0.116	0.116	0.144	0.129	0.122167
	Raw Data (600)	17	0.219	0.212	0.198	0.207	0.195	0.199	0.0835	0.00931665	0.971	0.996	1.004	0.999	0.986	0.981	0.868	0.0124056	1.117	1.147	1.135	1.127	1.141	1.099	1.00617	0.0175575	0.257	0.237	0.238	0.24	0.28	0.254	0.1295	0.016565	0.113	0.112	0.118	0.117	0.141	0.128	0.1215
	Raw Data (600)	17.25	0.214	0.219	0.207	0.213	0.198	0.203	0.0878333	0.00777174	0.962	0.967	0.978	0.981	0.98	0.979	0.853333	0.00796869	1.116	1.146	1.13	1.116	1.13	1.097	1.00133	0.0167302	0.267	0.245	0.247	0.248	0.293	0.264	0.1395	0.0183811	0.113	0.112	0.117	0.113	0.143	0.129	0.121167
	Raw Data (600)	17.5	0.233	0.218	0.205	0.214	0.198	0.205	0.0893333	0.0124486	0.969	0.974	0.98	0.983	0.986	0.982	0.856167	0.00632456	1.126	1.15	1.14	1.116	1.13	1.102	1.0045	0.0170489	0.279	0.249	0.253	0.255	0.301	0.271	0.145167	0.0198696	0.114	0.114	0.118	0.118	0.143	0.13	0.122833
	Raw Data (600)	17.75	0.233	0.223	0.211	0.217	0.203	0.208	0.0921667	0.0109255	0.97	0.977	0.989	0.991	0.99	0.996	0.861833	0.00985393	1.124	1.157	1.141	1.122	1.138	1.106	1.00767	0.0177726	0.285	0.26	0.263	0.264	0.31	0.28	0.153333	0.0190578	0.115	0.116	0.118	0.118	0.142	0.133	0.123667
	Raw Data (600)	18	0.221	0.223	0.209	0.214	0.198	0.208	0.0875	0.00923941	0.987	1.021	1.035	1.04	1.02	1.003	0.893	0.0198561	1.127	1.158	1.15	1.139	1.16	1.112	1.01633	0.0188255	0.279	0.258	0.257	0.26	0.308	0.278	0.148667	0.019674	0.117	0.114	0.12	0.116	0.143	0.138	0.124667
	Raw Data (600)	18.25	0.222	0.24	0.221	0.228	0.215	0.216	0.100167	0.00926643	0.967	0.979	0.986	0.995	0.995	0.997	0.863	0.0117601	1.124	1.147	1.141	1.121	1.137	1.112	1.00683	0.0134114	0.289	0.279	0.278	0.274	0.327	0.295	0.166833	0.0195721	0.114	0.117	0.119	0.116	0.145	0.13	0.1235
	Raw Data (600)	18.5	0.207	0.24	0.215	0.228	0.208	0.211	0.094	0.0131365	0.971	0.979	0.992	0.996	1.002	1.002	0.866167	0.0127227	1.129	1.153	1.136	1.126	1.132	1.118	1.00817	0.0118096	0.291	0.276	0.274	0.276	0.329	0.296	0.166167	0.0210016	0.117	0.117	0.119	0.117	0.145	0.13	0.124167
	Raw Data (600)	18.75	0.233	0.237	0.223	0.223	0.205	0.233	0.103333	0.011639	1.018	1.045	1.03	1.024	1.017	1.013	0.902167	0.0116748	1.136	1.176	1.177	1.157	1.165	1.124	1.0335	0.0216649	0.3	0.282	0.278	0.282	0.336	0.301	0.174167	0.0217048	0.114	0.116	0.118	0.114	0.142	0.13	0.122333
	Raw Data (600)	19	0.21	0.232	0.217	0.217	0.205	0.211	0.0901667	0.00935236	1.047	1.031	1.013	1.014	1.015	1.013	0.897	0.014006	1.143	1.177	1.157	1.138	1.153	1.119	1.02267	0.0195593	0.331	0.286	0.29	0.293	0.352	0.313	0.185667	0.0263622	0.116	0.115	0.12	0.116	0.144	0.14	0.125167
	Raw Data (600)	19.25	0.217	0.226	0.212	0.222	0.206	0.213	0.0948333	0.00723878	1.044	1.086	1.023	1.019	1.019	1.015	0.913167	0.0273325	1.141	1.176	1.164	1.143	1.154	1.118	1.02817	0.0201957	0.323	0.292	0.291	0.292	0.359	0.317	0.191167	0.0268154	0.115	0.113	0.115	0.114	0.141	0.129	0.121167
	Raw Data (600)	19.5	0.23	0.235	0.219	0.223	0.209	0.224	0.1015	0.0090037	1.058	1.087	1.033	1.021	1.02	1.017	0.9175	0.0278185	1.142	1.175	1.171	1.159	1.164	1.127	1.0345	0.0184138	0.331	0.301	0.302	0.303	0.373	0.328	0.201167	0.0279786	0.115	0.113	0.117	0.116	0.141	0.129	0.121833
	Raw Data (600)	19.75	0.232	0.231	0.215	0.221	0.205	0.214	0.0981667	0.0105008	1.06	1.11	1.033	1.024	1.022	1.023	0.923833	0.0347774	1.141	1.174	1.17	1.159	1.164	1.126	1.03417	0.0185329	0.344	0.309	0.311	0.316	0.384	0.338	0.212167	0.0286124	0.115	0.115	0.117	0.114	0.141	0.127	0.1215
	Raw Data (600)	20	0.209	0.237	0.219	0.226	0.209	0.217	0.0976667	0.0107285	1.037	1.035	1.024	1.03	1.027	1.024	0.907667	0.00554076	1.147	1.178	1.16	1.145	1.163	1.128	1.03167	0.0173061	0.364	0.319	0.33	0.33	0.4	0.354	0.227667	0.0299048	0.115	0.115	0.117	0.115	0.141	0.128	0.121833
	Raw Data (600)	20.25	0.212	0.231	0.214	0.223	0.211	0.221	0.0978333	0.00776316	1.037	1.066	1.054	1.054	1.037	1.032	0.925833	0.0132916	1.144	1.177	1.174	1.164	1.178	1.129	1.04017	0.0201792	0.361	0.328	0.331	0.331	0.409	0.359	0.232333	0.0310768	0.114	0.114	0.115	0.112	0.141	0.129	0.120833
	Raw Data (600)	20.5	0.221	0.237	0.217	0.227	0.212	0.219	0.097	0.00877306	1.097	1.101	1.06	1.039	1.033	1.031	0.935	0.0318146	1.15	1.194	1.18	1.166	1.174	1.132	1.04083	0.022163	0.379	0.345	0.346	0.351	0.432	0.381	0.247167	0.0333926	0.117	0.116	0.12	0.117	0.141	0.14	0.125167
	Raw Data (600)	20.75	0.243	0.241	0.225	0.23	0.213	0.218	0.107667	0.0120941	1.045	1.026	1.029	1.034	1.028	1.027	0.910833	0.00717635	1.151	1.173	1.16	1.143	1.161	1.13	1.03233	0.0151394	0.417	0.362	0.37	0.368	0.452	0.4	0.274167	0.035216	0.113	0.115	0.114	0.115	0.14	0.127	0.120667
	Raw Data (600)	21	0.245	0.259	0.238	0.239	0.22	0.222	0.116333	0.0146071	1.065	1.074	1.034	1.029	1.024	1.025	0.921	0.0219036	1.148	1.178	1.17	1.164	1.165	1.132	1.03867	0.0166823	0.433	0.381	0.384	0.385	0.473	0.414	0.290833	0.0364399	0.112	0.114	0.117	0.115	0.14	0.127	0.120833
	Raw Data (600)	21.25	0.244	0.249	0.225	0.234	0.215	0.223	0.109167	0.0130792	1.056	1.059	1.045	1.039	1.03	1.032	0.921	0.012112	1.154	1.182	1.18	1.164	1.171	1.138	1.04233	0.0167382	0.431	0.39	0.39	0.39	0.477	0.426	0.294833	0.0348234	0.118	0.115	0.116	0.116	0.141	0.129	0.1225
	Raw Data (600)	21.5	0.243	0.239	0.224	0.232	0.212	0.221	0.1075	0.0116748	1.111	1.127	1.099	1.081	1.038	1.034	0.960667	0.0384586	1.148	1.193	1.184	1.174	1.183	1.132	1.048	0.0237992	0.448	0.403	0.407	0.407	0.488	0.442	0.3115	0.0334111	0.112	0.114	0.117	0.116	0.14	0.127	0.121
	Raw Data (600)	21.75	0.227	0.247	0.227	0.233	0.217	0.226	0.106833	0.009995	1.116	1.13	1.087	1.086	1.068	1.064	0.969167	0.0262329	1.148	1.186	1.188	1.178	1.197	1.145	1.051	0.021915	0.461	0.423	0.424	0.423	0.501	0.457	0.3255	0.0312565	0.115	0.116	0.116	0.118	0.141	0.13	0.122667
	Raw Data (600)	22	0.217	0.245	0.226	0.235	0.218	0.23	0.105833	0.0106348	1.131	1.144	1.127	1.112	1.052	1.041	0.9785	0.0436963	1.155	1.192	1.186	1.175	1.186	1.138	1.04933	0.0211943	0.488	0.446	0.465	0.444	0.517	0.479	0.3505	0.0276797	0.113	0.116	0.12	0.117	0.14	0.13	0.122667
	Raw Data (600)	22.25	0.221	0.249	0.234	0.24	0.234	0.237	0.112667	0.00915241	1.109	1.147	1.108	1.072	1.051	1.046	0.965667	0.0392602	1.155	1.192	1.19	1.163	1.188	1.147	1.04933	0.0198671	0.502	0.463	0.465	0.458	0.528	0.492	0.3615	0.0275657	0.115	0.117	0.119	0.115	0.142	0.131	0.123167
	Raw Data (600)	22.5	0.216	0.246	0.228	0.239	0.221	0.231	0.108833	0.011125	1.103	1.133	1.148	1.123	1.082	1.062	0.987167	0.0324515	1.157	1.197	1.202	1.181	1.196	1.139	1.05733	0.0254139	0.519	0.479	0.479	0.482	0.54	0.506	0.3795	0.0252936	0.115	0.114	0.119	0.114	0.139	0.127	0.121333
	Raw Data (600)	22.75	0.244	0.265	0.245	0.252	0.226	0.233	0.122	0.0137901	1.104	1.066	1.063	1.079	1.052	1.045	0.946	0.0211227	1.161	1.194	1.178	1.16	1.176	1.136	1.04533	0.0198771	0.551	0.532	0.535	0.524	0.569	0.543	0.420167	0.0160208	0.116	0.115	0.116	0.117	0.14	0.129	0.122167
	Raw Data (600)	23	0.22	0.275	0.248	0.253	0.234	0.234	0.1225	0.019152	1.017	1.017	1.026	1.032	1.035	1.03	0.904667	0.00767898	1.15	1.171	1.156	1.139	1.157	1.129	1.02883	0.0147468	0.552	0.527	0.525	0.515	0.564	0.54	0.415667	0.0183893	0.116	0.115	0.118	0.114	0.137	0.129	0.1215
	Raw Data (600)	23.25	0.247	0.284	0.25	0.248	0.226	0.23	0.125667	0.0205305	1.255	1.112	1.152	1.141	1.054	1.058	1.00683	0.0741665	1.162	1.206	1.196	1.179	1.191	1.142	1.0575	0.0237459	0.573	0.541	0.539	0.54	0.576	0.554	0.432	0.0169401	0.116	0.116	0.117	0.116	0.139	0.127	0.121833
	Raw Data (600)	23.5	0.222	0.302	0.263	0.262	0.239	0.255	0.133167	0.0269772	1.167	1.097	1.119	1.13	1.067	1.043	0.979833	0.0447411	1.158	1.202	1.192	1.181	1.191	1.144	1.054	0.0223875	0.597	0.561	0.562	0.559	0.588	0.576	0.449833	0.0159175	0.118	0.117	0.119	0.116	0.143	0.131	0.124
	Raw Data (600)	23.75	0.222	0.261	0.242	0.251	0.242	0.253	0.1235	0.0134375	1.124	1.142	1.102	1.051	1.044	1.039	0.962	0.0447243	1.154	1.189	1.182	1.16	1.179	1.151	1.0475	0.0161173	0.593	0.563	0.566	0.558	0.593	0.573	0.452667	0.0152534	0.116	0.114	0.119	0.114	0.139	0.128	0.121667
	Raw Data (600)	24	0.231	0.289	0.253	0.257	0.231	0.236	0.126333	0.0223405	1.049	1.036	1.038	1.04	1.042	1.041	0.917833	0.00447214	1.162	1.195	1.182	1.16	1.167	1.136	1.04383	0.0202188	0.624	0.608	0.618	0.601	0.621	0.61	0.4905	0.00877876	0.116	0.115	0.12	0.116	0.141	0.131	0.123167

## Sheet: Fig5 A
		Strain	4/74/ pNAW125(empty)	4/74/ pNAW125(empty)	4/74/ pNAW125(empty)	4/74/ pNAW125(empty)	4/74/ pNAW125(empty)	4/74/ pNAW125(empty)			SNW318/ pNAW125(empty)	SNW318/ pNAW125(empty)	SNW318/ pNAW125(empty)	SNW318/ pNAW125(empty)	SNW318/ pNAW125(empty)	SNW318/ pNAW125(empty)			SNW318 (oxyRmut)/pNAW45(hfq+)	SNW318 (oxyRmut)/pNAW45(hfq+)	SNW318 (oxyRmut)/pNAW45(hfq+)	SNW318 (oxyRmut)/pNAW45(hfq+)	SNW318 (oxyRmut)/pNAW45(hfq+)	SNW318 (oxyRmut)/pNAW45(hfq+)			SNW318 (oxyRmut)/pNAW92(cspC+)	SNW318 (oxyRmut)/pNAW92(cspC+)	SNW318 (oxyRmut)/pNAW92(cspC+)	SNW318 (oxyRmut)/pNAW92(cspC+)	SNW318 (oxyRmut)/pNAW92(cspC+)	SNW318 (oxyRmut)/pNAW92(cspC+)			SNW318 (oxyRmut)/pNAW95(rpoS+)	SNW318 (oxyRmut)/pNAW95(rpoS+)	SNW318 (oxyRmut)/pNAW95(rpoS+)	SNW318 (oxyRmut)/pNAW95(rpoS+)	SNW318 (oxyRmut)/pNAW95(rpoS+)	SNW318 (oxyRmut)/pNAW95(rpoS+)			Blank	Blank	Blank	Blank	Blank	Blank
		medium	M9+Succ+ Cm25	M9+Succ+ Cm25	M9+Succ+ Cm25	M9+Succ+ Cm25	M9+Succ+ Cm25	M9+Succ+ Cm25			M9+Succ+ Cm25	M9+Succ+ Cm25	M9+Succ+ Cm25	M9+Succ+ Cm25	M9+Succ+ Cm25	M9+Succ+ Cm25			M9+Succ+ Cm25	M9+Succ+ Cm25	M9+Succ+ Cm25	M9+Succ+ Cm25	M9+Succ+ Cm25	M9+Succ+ Cm25			M9+Succ+ Cm25	M9+Succ+ Cm25	M9+Succ+ Cm25	M9+Succ+ Cm25	M9+Succ+ Cm25	M9+Succ+ Cm25			M9+Succ+ Cm25	M9+Succ+ Cm25	M9+Succ+ Cm25	M9+Succ+ Cm25	M9+Succ+ Cm25	M9+Succ+ Cm25			M9+Succ+ Cm25	M9+Succ+ Cm25	M9+Succ+ Cm25	M9+Succ+ Cm25	M9+Succ+ Cm25	M9+Succ+ Cm25
		Legend	WT vector	WT vector	WT vector	WT vector	WT vector	WT vector			oxyRmut vector	oxyRmut vector	oxyRmut vector	oxyRmut vector	oxyRmut vector	oxyRmut vector			oxyRmut phfq	oxyRmut phfq	oxyRmut phfq	oxyRmut phfq	oxyRmut phfq	oxyRmut phfq	oxyRmut phfq		oxyRmut pcspC	oxyRmut pcspC	oxyRmut pcspC	oxyRmut pcspC	oxyRmut pcspC	oxyRmut pcspC			oxyRmut prpoS	oxyRmut prpoS	oxyRmut prpoS	oxyRmut prpoS	oxyRmut prpoS	oxyRmut prpoS			Blank	Blank	Blank	Blank	Blank	Blank	AVERAGE
	Well Row		B	C	D	E	F	G			B	C	D	E	F	G			B	C	D	E	F	G			A	C	E	F	G	H			A	B	C	D	E	G			C	D	E	F	G	H
	Well Col		2	2	2	2	2	2			3	3	3	3	3	3			12	12	12	12	12	12			5	5	5	5	5	5			6	6	6	6	6	6			1	1	1	1	1	7
	Content	Time	Sample X14	Sample X26	Sample X38	Sample X50	Sample X62	Sample X74	AVERAGE-Blank	STDDev	Sample X15	Sample X27	Sample X39	Sample X51	Sample X63	Sample X75	AVERAGE-Blank	STDDev	Sample X24	Sample X36	Sample X48	Sample X60	Sample X72	Sample X84	AVERAGE-Blank	STDDev	Sample X5	Sample X29	Sample X53	Sample X65	Sample X77	Sample X89	AVERAGE-Blank	STDDev	Sample X6	Sample X18	Sample X30	Sample X42	Sample X54	Sample X78	AVERAGE-Blank	STDDev	Sample X25	Sample X37	Sample X49	Sample X61	Sample X73	Sample X91	AVERAGE
	Raw Data (600)	0	0.126	0.124	0.14	0.129	0.127	0.128	0.0105	0.00565685	0.147	0.119	0.133	0.127	0.127	0.126	0.0113333	0.00951665	0.131	0.134	0.129	0.134	0.133	0.143	0.0155	0.00481664	0.121	0.122	0.126	0.133	0.129	0.133	0.00883333	0.00524087	0.119	0.124	0.119	0.122	0.124	0.128	0.00416667	0.0034448	0.118	0.115	0.116	0.121	0.123	0.118	0.1185
	Raw Data (600)	0.25	0.131	0.13	0.136	0.127	0.128	0.128	0.0106667	0.00328634	0.131	0.125	0.126	0.127	0.122	0.124	0.0065	0.0030605	0.128	0.126	0.119	0.123	0.124	0.137	0.00683333	0.00611283	0.128	0.129	0.124	0.129	0.125	0.125	0.00733333	0.00225093	0.126	0.127	0.122	0.124	0.122	0.123	0.00466667	0.00209762	0.121	0.119	0.117	0.119	0.12	0.12	0.119333
	Raw Data (600)	0.5	0.137	0.131	0.137	0.129	0.128	0.129	0.0115	0.00411906	0.135	0.129	0.128	0.128	0.127	0.126	0.0085	0.00318852	0.131	0.126	0.123	0.123	0.126	0.139	0.00766667	0.00613188	0.131	0.131	0.125	0.134	0.128	0.128	0.00916667	0.00314643	0.126	0.131	0.122	0.124	0.125	0.126	0.00533333	0.00301109	0.123	0.119	0.119	0.119	0.122	0.12	0.120333
	Raw Data (600)	0.75	0.135	0.131	0.139	0.131	0.127	0.131	0.0123333	0.00413118	0.134	0.129	0.128	0.127	0.125	0.124	0.00783333	0.00354495	0.131	0.129	0.123	0.125	0.127	0.14	0.00916667	0.00601387	0.132	0.13	0.127	0.13	0.126	0.128	0.00883333	0.0022286	0.127	0.13	0.125	0.129	0.127	0.128	0.00766667	0.00175119	0.124	0.119	0.12	0.119	0.122	0.116	0.12
	Raw Data (600)	1	0.132	0.132	0.138	0.128	0.128	0.128	0.0126667	0.00394968	0.141	0.124	0.132	0.127	0.125	0.123	0.0103333	0.0068313	0.133	0.129	0.125	0.128	0.129	0.143	0.0128333	0.00633772	0.129	0.127	0.128	0.133	0.125	0.13	0.0103333	0.00273252	0.125	0.13	0.124	0.125	0.126	0.127	0.00783333	0.00213698	0.122	0.116	0.115	0.119	0.117	0.121	0.118333
	Raw Data (600)	1.25	0.134	0.135	0.14	0.129	0.13	0.13	0.0151667	0.00419524	0.142	0.126	0.134	0.13	0.125	0.125	0.0125	0.00671317	0.133	0.13	0.127	0.131	0.133	0.144	0.0151667	0.00583095	0.129	0.129	0.129	0.136	0.127	0.132	0.0125	0.00320416	0.127	0.13	0.124	0.128	0.128	0.127	0.0095	0.00196638	0.121	0.115	0.116	0.116	0.12	0.119	0.117833
	Raw Data (600)	1.5	0.135	0.136	0.139	0.13	0.131	0.131	0.0171667	0.00355903	0.141	0.127	0.131	0.13	0.126	0.125	0.0135	0.00586515	0.134	0.132	0.141	0.129	0.13	0.145	0.0186667	0.00643169	0.13	0.128	0.127	0.134	0.128	0.13	0.013	0.00250998	0.129	0.13	0.125	0.13	0.128	0.13	0.0121667	0.00196638	0.12	0.113	0.114	0.117	0.118	0.117	0.1165
	Raw Data (600)	1.75	0.137	0.138	0.142	0.132	0.132	0.132	0.0185	0.0041833	0.143	0.129	0.132	0.132	0.128	0.127	0.0148333	0.00584523	0.137	0.133	0.131	0.133	0.133	0.146	0.0185	0.00550454	0.132	0.131	0.13	0.135	0.128	0.133	0.0145	0.00242899	0.131	0.134	0.126	0.13	0.129	0.129	0.0128333	0.00263944	0.122	0.114	0.116	0.116	0.117	0.117	0.117
	Raw Data (600)	2	0.144	0.143	0.144	0.135	0.136	0.134	0.0211667	0.00480278	0.145	0.131	0.136	0.134	0.133	0.13	0.0166667	0.0054191	0.139	0.138	0.133	0.135	0.134	0.149	0.0198333	0.00586515	0.135	0.135	0.132	0.139	0.132	0.135	0.0165	0.00258199	0.133	0.135	0.132	0.133	0.133	0.135	0.0153333	0.00122474	0.122	0.116	0.116	0.117	0.12	0.118	0.118167
	Raw Data (600)	2.25	0.15	0.144	0.14	0.141	0.14	0.139	0.0203333	0.00413118	0.141	0.139	0.139	0.139	0.132	0.135	0.0155	0.00333167	0.142	0.138	0.131	0.133	0.133	0.147	0.0153333	0.00621825	0.139	0.141	0.136	0.136	0.133	0.136	0.0148333	0.00278687	0.141	0.14	0.136	0.139	0.137	0.137	0.0163333	0.00196638	0.126	0.122	0.122	0.119	0.122	0.121	0.122
	Raw Data (600)	2.5	0.155	0.149	0.145	0.146	0.145	0.143	0.023	0.00430891	0.149	0.146	0.144	0.143	0.139	0.138	0.019	0.00416733	0.145	0.144	0.139	0.139	0.14	0.149	0.0185	0.0040332	0.143	0.145	0.14	0.139	0.139	0.141	0.017	0.00240139	0.145	0.145	0.142	0.144	0.144	0.143	0.0196667	0.00116905	0.128	0.126	0.123	0.124	0.124	0.12	0.124167
	Raw Data (600)	2.75	0.158	0.153	0.148	0.146	0.147	0.145	0.0248333	0.00500999	0.152	0.148	0.146	0.147	0.14	0.14	0.0208333	0.00472229	0.15	0.147	0.141	0.143	0.142	0.151	0.021	0.00427395	0.145	0.146	0.143	0.141	0.139	0.142	0.018	0.00258199	0.147	0.149	0.144	0.148	0.145	0.143	0.0213333	0.00236643	0.128	0.124	0.124	0.126	0.124	0.122	0.124667
	Raw Data (600)	3	0.16	0.155	0.15	0.149	0.148	0.148	0.027	0.00484424	0.154	0.15	0.15	0.15	0.143	0.144	0.0238333	0.0041833	0.154	0.149	0.146	0.146	0.146	0.157	0.025	0.00476095	0.147	0.148	0.144	0.142	0.139	0.145	0.0195	0.0033116	0.149	0.152	0.145	0.149	0.147	0.145	0.0231667	0.00271416	0.129	0.127	0.125	0.123	0.124	0.12	0.124667
	Raw Data (600)	3.25	0.164	0.159	0.153	0.153	0.152	0.15	0.0296667	0.00526941	0.16	0.156	0.154	0.157	0.149	0.149	0.0286667	0.00444597	0.158	0.157	0.15	0.152	0.15	0.158	0.0286667	0.00392003	0.15	0.15	0.147	0.145	0.143	0.148	0.0216667	0.00278687	0.154	0.154	0.149	0.157	0.151	0.15	0.027	0.00301662	0.129	0.128	0.126	0.126	0.126	0.118	0.1255
	Raw Data (600)	3.5	0.166	0.159	0.156	0.154	0.153	0.151	0.0325	0.00539444	0.162	0.161	0.157	0.158	0.153	0.15	0.0328333	0.00462241	0.162	0.156	0.154	0.154	0.152	0.162	0.0326667	0.00432049	0.15	0.15	0.146	0.143	0.142	0.148	0.0225	0.00344964	0.157	0.155	0.152	0.154	0.156	0.149	0.0298333	0.00292689	0.126	0.126	0.124	0.123	0.125	0.12	0.124
	Raw Data (600)	3.75	0.166	0.161	0.157	0.157	0.157	0.155	0.0345	0.00402078	0.167	0.166	0.162	0.165	0.156	0.157	0.0378333	0.00470815	0.17	0.164	0.159	0.159	0.158	0.166	0.0383333	0.00480278	0.152	0.154	0.148	0.147	0.144	0.15	0.0248333	0.00360093	0.158	0.163	0.153	0.159	0.158	0.154	0.0331667	0.00361939	0.128	0.125	0.125	0.124	0.126	0.118	0.124333
	Raw Data (600)	4	0.166	0.162	0.158	0.158	0.157	0.154	0.0358333	0.00421505	0.171	0.168	0.165	0.17	0.159	0.159	0.042	0.00531664	0.174	0.165	0.163	0.163	0.162	0.169	0.0426667	0.00464758	0.15	0.154	0.148	0.145	0.144	0.15	0.0251667	0.00367423	0.161	0.163	0.156	0.163	0.159	0.156	0.0363333	0.00320416	0.126	0.124	0.124	0.123	0.125	0.118	0.123333
	Raw Data (600)	4.25	0.172	0.166	0.161	0.161	0.161	0.16	0.038	0.00467974	0.179	0.174	0.172	0.175	0.168	0.167	0.047	0.00450555	0.181	0.174	0.171	0.171	0.171	0.178	0.0488333	0.00427395	0.152	0.155	0.15	0.148	0.148	0.152	0.0253333	0.00271416	0.166	0.17	0.161	0.167	0.166	0.159	0.0393333	0.00407022	0.128	0.125	0.125	0.124	0.126	0.125	0.1255
	Raw Data (600)	4.5	0.174	0.171	0.164	0.165	0.164	0.164	0.0416667	0.00438178	0.188	0.181	0.178	0.183	0.175	0.175	0.0546667	0.00505964	0.191	0.181	0.177	0.179	0.176	0.184	0.056	0.00553775	0.156	0.157	0.152	0.149	0.149	0.156	0.0278333	0.00365605	0.172	0.173	0.164	0.172	0.171	0.166	0.0443333	0.0037238	0.129	0.125	0.125	0.126	0.126	0.121	0.125333
	Raw Data (600)	4.75	0.179	0.172	0.168	0.166	0.168	0.168	0.0445	0.00475044	0.198	0.191	0.186	0.193	0.184	0.181	0.0631667	0.00630608	0.197	0.188	0.187	0.185	0.183	0.193	0.0631667	0.00523132	0.157	0.157	0.153	0.151	0.15	0.157	0.0285	0.00325064	0.176	0.178	0.169	0.179	0.175	0.169	0.0486667	0.00436654	0.128	0.127	0.125	0.126	0.127	0.121	0.125667
	Raw Data (600)	5	0.184	0.176	0.171	0.168	0.169	0.169	0.047	0.00617792	0.209	0.2	0.198	0.202	0.193	0.19	0.0728333	0.0067429	0.206	0.197	0.192	0.193	0.191	0.2	0.0706667	0.00575326	0.156	0.158	0.154	0.152	0.151	0.158	0.029	0.00299444	0.201	0.189	0.175	0.184	0.18	0.176	0.0583333	0.00974508	0.128	0.126	0.127	0.126	0.127	0.121	0.125833
	Raw Data (600)	5.25	0.186	0.178	0.172	0.172	0.174	0.171	0.0495	0.00571839	0.222	0.211	0.21	0.217	0.211	0.202	0.0861667	0.00679461	0.213	0.205	0.202	0.201	0.199	0.206	0.0783333	0.00496655	0.159	0.16	0.156	0.155	0.152	0.159	0.0308333	0.0030605	0.194	0.197	0.183	0.195	0.188	0.182	0.0638333	0.00643169	0.128	0.126	0.125	0.126	0.127	0.124	0.126
	Raw Data (600)	5.5	0.189	0.181	0.176	0.175	0.175	0.177	0.0535	0.00545588	0.238	0.226	0.224	0.231	0.219	0.214	0.1	0.00852447	0.223	0.213	0.214	0.212	0.209	0.215	0.089	0.00471876	0.16	0.165	0.157	0.155	0.154	0.161	0.0333333	0.00413118	0.197	0.202	0.188	0.199	0.197	0.191	0.0703333	0.00520256	0.129	0.125	0.126	0.125	0.128	0.119	0.125333
	Raw Data (600)	5.75	0.194	0.186	0.178	0.177	0.177	0.176	0.0558333	0.00720185	0.255	0.243	0.238	0.244	0.234	0.229	0.115	0.00904986	0.235	0.226	0.219	0.22	0.214	0.22	0.0968333	0.00728469	0.159	0.165	0.158	0.155	0.158	0.161	0.0338333	0.00338625	0.211	0.207	0.195	0.206	0.204	0.196	0.0776667	0.0063692	0.128	0.126	0.126	0.126	0.126	0.121	0.1255
	Raw Data (600)	6	0.198	0.189	0.178	0.179	0.179	0.181	0.0585	0.00794984	0.278	0.263	0.259	0.262	0.253	0.243	0.134167	0.0116218	0.251	0.239	0.234	0.233	0.228	0.234	0.111	0.00791833	0.162	0.163	0.159	0.156	0.153	0.164	0.034	0.00432435	0.217	0.221	0.207	0.22	0.214	0.207	0.0888333	0.00618601	0.127	0.126	0.126	0.126	0.125	0.123	0.1255
	Raw Data (600)	6.25	0.205	0.192	0.185	0.182	0.183	0.182	0.0628333	0.00906458	0.301	0.284	0.279	0.284	0.277	0.268	0.156833	0.0109438	0.267	0.261	0.248	0.248	0.24	0.246	0.126333	0.0101719	0.162	0.165	0.159	0.158	0.157	0.163	0.0353333	0.00314113	0.23	0.231	0.216	0.23	0.226	0.219	0.1	0.00637704	0.128	0.125	0.125	0.126	0.126	0.122	0.125333
	Raw Data (600)	6.5	0.204	0.195	0.188	0.184	0.185	0.183	0.0658333	0.00818332	0.333	0.314	0.304	0.31	0.3	0.289	0.184333	0.0148683	0.28	0.267	0.261	0.261	0.252	0.257	0.139	0.00969536	0.162	0.163	0.16	0.157	0.155	0.164	0.0361667	0.00354495	0.243	0.244	0.23	0.244	0.238	0.231	0.114333	0.00647045	0.127	0.124	0.124	0.125	0.125	0.119	0.124
	Raw Data (600)	6.75	0.211	0.204	0.193	0.189	0.192	0.188	0.0696667	0.00923941	0.37	0.351	0.34	0.347	0.335	0.321	0.2175	0.0164924	0.301	0.285	0.279	0.279	0.27	0.275	0.155	0.0107657	0.167	0.169	0.165	0.161	0.161	0.168	0.0386667	0.00348807	0.259	0.266	0.247	0.269	0.257	0.249	0.131333	0.00881854	0.128	0.127	0.127	0.128	0.127	0.122	0.1265
	Raw Data (600)	7	0.215	0.206	0.194	0.192	0.194	0.191	0.0728333	0.00966782	0.411	0.391	0.381	0.38	0.373	0.352	0.2555	0.0195209	0.322	0.305	0.296	0.298	0.285	0.291	0.173667	0.0129112	0.168	0.168	0.163	0.16	0.159	0.168	0.0385	0.0042269	0.279	0.285	0.262	0.282	0.276	0.264	0.148833	0.00954289	0.128	0.127	0.127	0.126	0.126	0.121	0.125833
	Raw Data (600)	7.25	0.213	0.208	0.197	0.192	0.193	0.191	0.0723333	0.00927362	0.45	0.429	0.431	0.426	0.415	0.392	0.297167	0.0192813	0.346	0.329	0.321	0.32	0.305	0.312	0.1955	0.0142747	0.169	0.169	0.164	0.163	0.16	0.169	0.039	0.00388158	0.303	0.312	0.283	0.306	0.298	0.289	0.171833	0.0108582	0.129	0.128	0.128	0.125	0.126	0.124	0.126667
	Raw Data (600)	7.5	0.216	0.215	0.202	0.198	0.198	0.197	0.0778333	0.00882421	0.494	0.475	0.468	0.472	0.462	0.434	0.341	0.0196545	0.362	0.348	0.337	0.338	0.323	0.328	0.212833	0.0140807	0.172	0.172	0.165	0.164	0.161	0.17	0.0408333	0.00463321	0.327	0.334	0.306	0.328	0.32	0.311	0.1945	0.0107703	0.13	0.127	0.127	0.127	0.127	0.121	0.1265
	Raw Data (600)	7.75	0.219	0.215	0.202	0.2	0.198	0.198	0.0786667	0.00924482	0.546	0.522	0.51	0.524	0.518	0.488	0.391333	0.0189737	0.396	0.373	0.363	0.365	0.349	0.357	0.2405	0.0162532	0.174	0.174	0.167	0.164	0.16	0.172	0.0418333	0.00578792	0.358	0.368	0.335	0.366	0.358	0.341	0.227667	0.0134263	0.13	0.127	0.127	0.127	0.126	0.123	0.126667
	Raw Data (600)	8	0.222	0.225	0.207	0.202	0.202	0.203	0.0831667	0.0105341	0.584	0.567	0.563	0.568	0.565	0.534	0.4365	0.0162819	0.427	0.406	0.391	0.392	0.379	0.38	0.268833	0.0181485	0.173	0.175	0.17	0.164	0.164	0.175	0.0431667	0.00511534	0.395	0.406	0.368	0.4	0.386	0.372	0.260833	0.0153417	0.13	0.127	0.128	0.128	0.127	0.122	0.127
	Raw Data (600)	8.25	0.227	0.225	0.208	0.206	0.214	0.205	0.0875	0.00970395	0.628	0.607	0.609	0.62	0.611	0.582	0.482833	0.0156045	0.463	0.44	0.421	0.425	0.407	0.41	0.301	0.0209348	0.183	0.174	0.168	0.167	0.164	0.174	0.045	0.0068313	0.428	0.448	0.411	0.444	0.431	0.414	0.302667	0.0150953	0.129	0.128	0.127	0.126	0.127	0.123	0.126667
	Raw Data (600)	8.5	0.224	0.229	0.213	0.214	0.208	0.206	0.089	0.00904802	0.668	0.647	0.651	0.659	0.659	0.629	0.5255	0.0134821	0.507	0.478	0.459	0.462	0.443	0.444	0.338833	0.0240894	0.176	0.177	0.169	0.173	0.165	0.176	0.046	0.00476095	0.459	0.478	0.451	0.48	0.476	0.455	0.339833	0.0129112	0.129	0.127	0.127	0.127	0.128	0.122	0.126667
	Raw Data (600)	8.75	0.228	0.227	0.219	0.208	0.21	0.208	0.0903333	0.00933095	0.706	0.69	0.693	0.699	0.696	0.668	0.565667	0.0129769	0.543	0.512	0.491	0.499	0.478	0.479	0.374	0.0244922	0.175	0.177	0.168	0.164	0.164	0.175	0.0441667	0.00589067	0.493	0.512	0.486	0.523	0.51	0.498	0.377333	0.013721	0.128	0.126	0.126	0.127	0.126	0.125	0.126333
	Raw Data (600)	9	0.23	0.234	0.214	0.213	0.213	0.21	0.0931667	0.0102372	0.742	0.726	0.733	0.735	0.733	0.711	0.604167	0.0106207	0.578	0.551	0.529	0.533	0.514	0.511	0.410167	0.0251237	0.175	0.177	0.17	0.166	0.166	0.177	0.046	0.00519294	0.534	0.547	0.518	0.556	0.546	0.54	0.414333	0.0131212	0.129	0.127	0.125	0.127	0.125	0.122	0.125833
	Raw Data (600)	9.25	0.237	0.231	0.216	0.211	0.212	0.212	0.0943333	0.0112679	0.775	0.757	0.759	0.769	0.772	0.751	0.638333	0.00951665	0.616	0.591	0.565	0.572	0.558	0.555	0.450667	0.0233531	0.176	0.181	0.169	0.167	0.165	0.177	0.047	0.00637966	0.545	0.572	0.555	0.591	0.593	0.579	0.447	0.0193261	0.129	0.126	0.125	0.126	0.125	0.122	0.1255
	Raw Data (600)	9.5	0.247	0.24	0.217	0.216	0.216	0.216	0.0981667	0.0142501	0.808	0.793	0.799	0.803	0.802	0.785	0.671167	0.00818942	0.66	0.623	0.603	0.61	0.593	0.59	0.486	0.0258721	0.178	0.178	0.172	0.168	0.168	0.18	0.0468333	0.00536656	0.597	0.618	0.597	0.637	0.632	0.624	0.490333	0.0171668	0.131	0.127	0.127	0.128	0.128	0.122	0.127167
	Raw Data (600)	9.75	0.246	0.246	0.228	0.22	0.222	0.218	0.102333	0.0128374	0.837	0.827	0.829	0.836	0.837	0.814	0.702333	0.00894427	0.697	0.664	0.642	0.646	0.626	0.628	0.522833	0.0266214	0.181	0.186	0.173	0.17	0.169	0.18	0.0488333	0.00683374	0.631	0.654	0.64	0.678	0.674	0.667	0.529667	0.0189912	0.132	0.128	0.128	0.128	0.128	0.122	0.127667
	Raw Data (600)	10	0.246	0.247	0.227	0.221	0.224	0.223	0.105	0.0119108	0.865	0.854	0.855	0.864	0.866	0.846	0.732	0.0079666	0.734	0.699	0.676	0.683	0.669	0.665	0.561333	0.0256723	0.182	0.18	0.172	0.175	0.167	0.181	0.0498333	0.00591326	0.676	0.696	0.66	0.708	0.709	0.699	0.565	0.0194285	0.129	0.128	0.128	0.127	0.126	0.12	0.126333
	Raw Data (600)	10.25	0.253	0.251	0.231	0.225	0.224	0.222	0.106833	0.0140238	0.89	0.88	0.878	0.885	0.889	0.865	0.753667	0.00923941	0.761	0.74	0.707	0.718	0.702	0.697	0.593333	0.0249112	0.181	0.186	0.176	0.173	0.169	0.184	0.0506667	0.00661564	0.713	0.736	0.723	0.745	0.748	0.74	0.606667	0.0135561	0.132	0.129	0.127	0.128	0.128	0.121	0.1275
	Raw Data (600)	10.5	0.252	0.257	0.243	0.229	0.228	0.228	0.112167	0.0130346	0.915	0.903	0.903	0.914	0.917	0.905	0.782167	0.00650385	0.807	0.775	0.742	0.754	0.743	0.739	0.632667	0.0265481	0.185	0.182	0.179	0.174	0.171	0.183	0.0516667	0.00547723	0.738	0.77	0.743	0.779	0.772	0.764	0.633667	0.0166613	0.131	0.129	0.127	0.126	0.127	0.124	0.127333
	Raw Data (600)	10.75	0.26	0.263	0.237	0.231	0.231	0.231	0.114333	0.0151844	0.934	0.926	0.931	0.939	0.946	0.925	0.805667	0.00801873	0.837	0.8	0.778	0.784	0.778	0.772	0.663667	0.0242631	0.184	0.185	0.176	0.173	0.17	0.184	0.0508333	0.00650128	0.776	0.816	0.788	0.813	0.81	0.805	0.6735	0.0158703	0.131	0.13	0.128	0.129	0.127	0.122	0.127833
	Raw Data (600)	11	0.265	0.267	0.24	0.234	0.237	0.241	0.12	0.0146788	0.952	0.941	0.946	0.955	0.962	0.948	0.823333	0.00736659	0.865	0.83	0.803	0.813	0.808	0.8	0.6925	0.0245228	0.183	0.183	0.177	0.173	0.171	0.185	0.0513333	0.00585377	0.817	0.86	0.838	0.85	0.833	0.826	0.71	0.0157184	0.129	0.128	0.128	0.128	0.126	0.125	0.127333
	Raw Data (600)	11.25	0.263	0.269	0.245	0.239	0.242	0.244	0.1235	0.0124526	0.974	0.969	0.971	0.981	0.982	0.964	0.846667	0.00700714	0.891	0.854	0.833	0.836	0.837	0.832	0.720333	0.0229209	0.187	0.183	0.176	0.173	0.169	0.184	0.0518333	0.00706163	0.85	0.899	0.853	0.867	0.863	0.846	0.736167	0.0193391	0.13	0.127	0.127	0.127	0.128	0.122	0.126833
	Raw Data (600)	11.5	0.265	0.272	0.246	0.238	0.239	0.235	0.1225	0.0155617	0.996	0.994	0.993	0.994	0.994	0.978	0.864833	0.00668581	0.917	0.877	0.86	0.86	0.862	0.853	0.744833	0.0236538	0.185	0.186	0.176	0.172	0.171	0.185	0.0525	0.00696898	0.862	0.91	0.884	0.893	0.888	0.876	0.758833	0.016171	0.13	0.127	0.126	0.128	0.125	0.124	0.126667
	Raw Data (600)	11.75	0.269	0.285	0.256	0.245	0.244	0.248	0.129833	0.0162409	1.011	1	1.003	1.015	1.019	1.004	0.880667	0.00750111	0.941	0.904	0.88	0.888	0.893	0.88	0.769667	0.0230536	0.194	0.197	0.178	0.175	0.172	0.188	0.056	0.0104499	0.89	0.963	0.918	0.909	0.904	0.888	0.784	0.0274591	0.131	0.129	0.129	0.129	0.126	0.124	0.128
	Raw Data (600)	12	0.276	0.287	0.259	0.246	0.245	0.242	0.1315	0.018584	1.022	1.017	1.015	1.029	1.03	1.016	0.893833	0.00665582	0.963	0.925	0.904	0.906	0.912	0.906	0.791667	0.0227303	0.186	0.189	0.179	0.18	0.172	0.187	0.0545	0.0063692	0.926	0.979	0.936	0.934	0.917	0.903	0.804833	0.025805	0.13	0.128	0.128	0.129	0.128	0.123	0.127667
	Raw Data (600)	12.25	0.281	0.289	0.267	0.249	0.248	0.251	0.1375	0.017736	1.037	1.03	1.028	1.046	1.047	1.032	0.91	0.00818942	0.982	0.946	0.918	0.929	0.93	0.922	0.811167	0.0236678	0.187	0.19	0.18	0.176	0.173	0.187	0.0555	0.00685322	0.918	0.983	0.948	0.953	0.933	0.921	0.816	0.0242212	0.128	0.128	0.126	0.128	0.126	0.124	0.126667
	Raw Data (600)	12.5	0.286	0.297	0.269	0.255	0.255	0.255	0.141833	0.0182181	1.049	1.042	1.049	1.063	1.069	1.052	0.926333	0.0100399	1.007	0.97	0.948	0.955	0.96	0.952	0.837667	0.0217777	0.197	0.193	0.184	0.176	0.176	0.191	0.0585	0.00893122	0.947	1.001	0.963	0.972	0.957	0.939	0.8355	0.0218762	0.13	0.129	0.128	0.13	0.127	0.122	0.127667
	Raw Data (600)	12.75	0.289	0.299	0.269	0.257	0.261	0.263	0.145833	0.0170176	1.055	1.058	1.062	1.074	1.081	1.067	0.939	0.00990791	1.024	0.985	0.959	0.965	0.974	0.968	0.852	0.0236763	0.189	0.19	0.182	0.192	0.183	0.221	0.0656667	0.0143585	0.976	1.034	0.983	0.987	0.969	0.951	0.856167	0.0278759	0.129	0.128	0.128	0.129	0.126	0.123	0.127167
	Raw Data (600)	13	0.303	0.304	0.273	0.262	0.264	0.268	0.1515	0.0193494	1.07	1.076	1.079	1.092	1.103	1.082	0.956167	0.0119443	1.042	0.997	0.979	0.984	0.993	0.986	0.869333	0.0230427	0.189	0.189	0.183	0.179	0.175	0.193	0.0571667	0.00686052	0.988	1.031	0.996	0.996	0.976	0.965	0.8645	0.0226009	0.129	0.129	0.128	0.128	0.126	0.125	0.1275
	Raw Data (600)	13.25	0.299	0.305	0.276	0.263	0.267	0.271	0.1525	0.0175547	1.088	1.089	1.101	1.105	1.109	1.088	0.969	0.0094798	1.053	1.019	0.997	1	0.999	1.001	0.883833	0.0218518	0.192	0.191	0.183	0.176	0.175	0.195	0.0576667	0.00859457	1.003	1.033	1.026	1.023	1.008	0.983	0.885	0.0184029	0.132	0.129	0.126	0.128	0.128	0.123	0.127667
	Raw Data (600)	13.5	0.302	0.315	0.291	0.273	0.279	0.276	0.162167	0.0165731	1.098	1.099	1.109	1.12	1.126	1.103	0.982	0.0115484	1.074	1.042	1.017	1.018	1.021	1.022	0.905167	0.0223845	0.193	0.19	0.186	0.18	0.177	0.193	0.0593333	0.00677495	1.006	1.047	1.033	1.037	1.021	0.997	0.896333	0.0191807	0.13	0.129	0.129	0.128	0.126	0.121	0.127167
	Raw Data (600)	13.75	0.308	0.326	0.292	0.277	0.272	0.272	0.163167	0.0220583	1.095	1.104	1.112	1.115	1.124	1.108	0.981667	0.00989276	1.091	1.056	1.034	1.033	1.037	1.032	0.919167	0.0232673	0.192	0.193	0.186	0.18	0.183	0.194	0.06	0.00583095	1.018	1.052	1.032	1.035	1.025	1.006	0.9	0.0157099	0.132	0.13	0.127	0.128	0.126	0.125	0.128
	Raw Data (600)	14	0.313	0.325	0.298	0.285	0.284	0.279	0.169833	0.0183157	1.136	1.13	1.14	1.14	1.145	1.123	1.00817	0.0079666	1.098	1.064	1.043	1.047	1.047	1.052	0.931	0.0206761	0.196	0.193	0.186	0.18	0.179	0.2	0.0615	0.00867179	1.031	1.062	1.06	1.061	1.045	1.025	0.919833	0.0163299	0.131	0.128	0.126	0.128	0.126	0.126	0.1275
	Raw Data (600)	14.25	0.325	0.349	0.303	0.286	0.282	0.292	0.178167	0.0260416	1.151	1.132	1.137	1.149	1.162	1.142	1.0175	0.0107842	1.116	1.081	1.062	1.062	1.068	1.055	0.946	0.0223517	0.195	0.199	0.187	0.182	0.18	0.2	0.0625	0.00868907	1.05	1.078	1.061	1.067	1.048	1.03	0.927667	0.016765	0.131	0.13	0.128	0.129	0.128	0.122	0.128
	Raw Data (600)	14.5	0.325	0.346	0.312	0.288	0.288	0.288	0.181	0.0242851	1.121	1.119	1.136	1.137	1.149	1.138	1.0065	0.0113608	1.136	1.099	1.074	1.083	1.087	1.081	0.9665	0.0224737	0.195	0.195	0.188	0.182	0.179	0.2	0.063	0.00823205	1.052	1.099	1.082	1.067	1.05	1.039	0.938	0.0224447	0.13	0.128	0.127	0.127	0.126	0.123	0.126833
	Raw Data (600)	14.75	0.336	0.351	0.317	0.293	0.29	0.287	0.183833	0.0268005	1.145	1.147	1.153	1.158	1.169	1.152	1.0255	0.00867179	1.146	1.113	1.088	1.088	1.095	1.09	0.974833	0.0229405	0.197	0.197	0.187	0.187	0.18	0.198	0.0625	0.0074027	1.062	1.106	1.099	1.08	1.065	1.056	0.9495	0.0206785	0.133	0.129	0.13	0.129	0.127	0.123	0.1285
	Raw Data (600)	15	0.336	0.35	0.315	0.305	0.315	0.314	0.193667	0.0169086	1.218	1.157	1.167	1.177	1.186	1.167	1.04983	0.0216579	1.16	1.126	1.1	1.099	1.104	1.109	0.9875	0.0235514	0.208	0.201	0.189	0.185	0.183	0.201	0.0656667	0.0101931	1.078	1.122	1.117	1.11	1.091	1.069	0.969	0.0217754	0.131	0.132	0.13	0.129	0.127	0.124	0.128833
	Raw Data (600)	15.25	0.336	0.353	0.317	0.302	0.309	0.308	0.1975	0.0196918	1.226	1.155	1.167	1.175	1.191	1.17	1.05733	0.0251131	1.167	1.134	1.109	1.115	1.121	1.119	1.00417	0.0210499	0.206	0.194	0.187	0.184	0.196	0.203	0.0716667	0.00862554	1.087	1.127	1.125	1.116	1.101	1.076	0.982	0.0209061	0.127	0.124	0.123	0.121	0.123	0.122	0.123333
	Raw Data (600)	15.5	0.34	0.372	0.331	0.311	0.308	0.305	0.199167	0.0257171	1.236	1.191	1.175	1.187	1.206	1.185	1.068	0.0217501	1.182	1.15	1.124	1.129	1.135	1.13	1.013	0.0216764	0.206	0.202	0.191	0.186	0.182	0.201	0.066	0.0097091	1.098	1.144	1.137	1.122	1.1	1.086	0.985833	0.0233559	0.131	0.132	0.129	0.129	0.128	0.123	0.128667
	Raw Data (600)	15.75	0.349	0.379	0.341	0.32	0.309	0.305	0.206167	0.0281455	1.251	1.172	1.179	1.184	1.206	1.184	1.06833	0.0292506	1.199	1.157	1.132	1.141	1.15	1.142	1.02583	0.0238558	0.2	0.207	0.191	0.186	0.184	0.204	0.0676667	0.00966782	1.106	1.158	1.149	1.129	1.108	1.096	0.996667	0.0251767	0.13	0.129	0.128	0.128	0.127	0.124	0.127667
	Raw Data (600)	16	0.35	0.376	0.342	0.326	0.314	0.309	0.208333	0.0250792	1.276	1.185	1.189	1.194	1.214	1.192	1.0805	0.0346449	1.214	1.176	1.141	1.152	1.156	1.154	1.03767	0.0263344	0.2	0.206	0.193	0.187	0.183	0.203	0.0675	0.00917969	1.12	1.178	1.162	1.143	1.118	1.1	1.009	0.0295325	0.13	0.131	0.128	0.128	0.127	0.123	0.127833
	Raw Data (600)	16.25	0.358	0.383	0.349	0.332	0.325	0.318	0.214833	0.0241778	1.252	1.183	1.192	1.197	1.214	1.192	1.07567	0.0252032	1.232	1.189	1.159	1.169	1.172	1.167	1.052	0.0267183	0.204	0.206	0.196	0.192	0.187	0.206	0.0691667	0.00804363	1.136	1.181	1.179	1.158	1.141	1.114	1.02217	0.0261744	0.132	0.132	0.127	0.132	0.129	0.124	0.129333
	Raw Data (600)	16.5	0.369	0.384	0.367	0.342	0.329	0.32	0.224167	0.025262	1.28	1.199	1.2	1.204	1.224	1.196	1.0895	0.0323754	1.238	1.195	1.17	1.178	1.187	1.179	1.0635	0.0244738	0.204	0.21	0.199	0.19	0.185	0.209	0.0718333	0.0102127	1.146	1.201	1.18	1.157	1.143	1.121	1.03033	0.0285377	0.129	0.131	0.127	0.129	0.127	0.123	0.127667
	Raw Data (600)	16.75	0.369	0.396	0.364	0.34	0.329	0.324	0.2265	0.0276019	1.275	1.242	1.212	1.212	1.24	1.204	1.10367	0.0267912	1.238	1.204	1.173	1.181	1.19	1.185	1.068	0.0233873	0.202	0.214	0.196	0.188	0.187	0.204	0.0713333	0.0103102	1.151	1.207	1.192	1.165	1.141	1.126	1.0365	0.0309042	0.129	0.132	0.125	0.13	0.125	0.122	0.127167
	Raw Data (600)	17	0.374	0.396	0.371	0.357	0.35	0.352	0.238	0.0174318	1.289	1.222	1.219	1.221	1.247	1.219	1.1075	0.0280315	1.251	1.214	1.183	1.19	1.203	1.192	1.07683	0.0248093	0.221	0.21	0.203	0.19	0.188	0.209	0.0748333	0.012661	1.159	1.203	1.205	1.181	1.16	1.134	1.045	0.0278256	0.131	0.131	0.128	0.13	0.129	0.123	0.128667
	Raw Data (600)	17.25	0.379	0.399	0.372	0.353	0.342	0.335	0.2365	0.0243201	1.244	1.21	1.215	1.223	1.243	1.214	1.098	0.0150654	1.263	1.218	1.196	1.2	1.208	1.206	1.08833	0.0246123	0.213	0.221	0.195	0.19	0.186	0.205	0.0748333	0.0137064	1.168	1.208	1.209	1.184	1.162	1.143	1.05217	0.0263515	0.132	0.127	0.126	0.129	0.125	0.122	0.126833
	Raw Data (600)	17.5	0.379	0.405	0.378	0.363	0.352	0.342	0.243167	0.0224804	1.249	1.233	1.234	1.233	1.24	1.222	1.1085	0.00893122	1.255	1.218	1.194	1.199	1.207	1.206	1.0865	0.0220492	0.215	0.219	0.198	0.191	0.188	0.21	0.0768333	0.012973	1.16	1.203	1.208	1.187	1.164	1.147	1.0515	0.0248469	0.13	0.129	0.126	0.128	0.123	0.124	0.126667
	Raw Data (600)	17.75	0.391	0.41	0.383	0.371	0.355	0.351	0.250833	0.0224358	1.242	1.228	1.23	1.238	1.264	1.232	1.113	0.0133116	1.27	1.237	1.209	1.212	1.227	1.218	1.10283	0.0226223	0.206	0.229	0.204	0.199	0.187	0.208	0.0795	0.0137514	1.172	1.215	1.217	1.19	1.169	1.147	1.059	0.0276333	0.129	0.127	0.128	0.126	0.125	0.121	0.126
	Raw Data (600)	18	0.39	0.408	0.38	0.378	0.363	0.366	0.255333	0.0165459	1.23	1.227	1.233	1.236	1.255	1.226	1.109	0.0107098	1.263	1.232	1.211	1.215	1.229	1.229	1.10433	0.0183348	0.206	0.216	0.198	0.204	0.19	0.241	0.0836667	0.017826	1.181	1.194	1.214	1.187	1.176	1.159	1.05967	0.0184328	0.128	0.128	0.126	0.127	0.123	0.121	0.1255
	Raw Data (600)	18.25	0.402	0.416	0.391	0.388	0.367	0.356	0.261667	0.0221058	1.224	1.221	1.23	1.231	1.251	1.223	1.105	0.0110272	1.272	1.231	1.212	1.219	1.228	1.23	1.107	0.0209284	0.208	0.228	0.201	0.197	0.194	0.221	0.0831667	0.0136736	1.188	1.189	1.2	1.191	1.176	1.165	1.05983	0.0123841	0.129	0.126	0.123	0.124	0.125	0.123	0.125
	Raw Data (600)	18.5	0.419	0.431	0.398	0.395	0.388	0.38	0.270667	0.0193641	1.25	1.241	1.244	1.249	1.27	1.243	1.11833	0.0106348	1.284	1.241	1.222	1.23	1.245	1.24	1.1125	0.0214725	0.213	0.224	0.207	0.203	0.193	0.214	0.0778333	0.0106019	1.192	1.204	1.207	1.203	1.186	1.172	1.06283	0.0134313	0.136	0.131	0.132	0.132	0.131	0.125	0.131167
	Raw Data (600)	18.75	0.418	0.438	0.403	0.4	0.387	0.383	0.275667	0.0204687	1.241	1.237	1.245	1.247	1.264	1.245	1.11733	0.00928978	1.278	1.243	1.225	1.228	1.245	1.241	1.11417	0.018875	0.213	0.225	0.205	0.206	0.194	0.215	0.0805	0.0105388	1.199	1.213	1.206	1.206	1.194	1.178	1.07017	0.0123234	0.135	0.13	0.129	0.13	0.127	0.124	0.129167
	Raw Data (600)	19	0.423	0.445	0.414	0.412	0.394	0.389	0.2845	0.0203117	1.249	1.243	1.253	1.252	1.277	1.25	1.12567	0.0117983	1.282	1.252	1.227	1.239	1.252	1.247	1.1215	0.0183893	0.22	0.227	0.208	0.2	0.195	0.215	0.0825	0.0121559	1.207	1.217	1.219	1.217	1.196	1.177	1.07717	0.0164408	0.133	0.13	0.129	0.129	0.126	0.123	0.128333
	Raw Data (600)	19.25	0.425	0.445	0.416	0.419	0.399	0.386	0.286833	0.0205621	1.249	1.246	1.252	1.249	1.273	1.243	1.12383	0.0107331	1.278	1.252	1.23	1.239	1.25	1.253	1.12217	0.0162317	0.214	0.232	0.209	0.2	0.195	0.214	0.0825	0.0129563	1.212	1.224	1.23	1.221	1.201	1.182	1.0835	0.0177163	0.131	0.129	0.128	0.129	0.127	0.125	0.128167
	Raw Data (600)	19.5	0.432	0.453	0.421	0.429	0.411	0.393	0.296333	0.0203216	1.245	1.243	1.251	1.247	1.264	1.241	1.12167	0.00833667	1.289	1.256	1.232	1.242	1.263	1.257	1.12967	0.0195423	0.213	0.229	0.206	0.2	0.204	0.246	0.0895	0.0177614	1.216	1.227	1.236	1.23	1.202	1.186	1.08933	0.0190412	0.13	0.129	0.127	0.127	0.126	0.122	0.126833
	Raw Data (600)	19.75	0.441	0.461	0.433	0.438	0.419	0.408	0.304833	0.0184029	1.255	1.258	1.26	1.253	1.279	1.254	1.13133	0.00974508	1.284	1.255	1.231	1.243	1.26	1.259	1.12683	0.017896	0.218	0.237	0.213	0.215	0.196	0.219	0.0878333	0.0131403	1.215	1.235	1.237	1.232	1.21	1.194	1.092	0.0170734	0.133	0.13	0.128	0.129	0.128	0.123	0.1285
	Raw Data (600)	20	0.442	0.466	0.435	0.454	0.431	0.414	0.313833	0.0182062	1.246	1.24	1.248	1.252	1.273	1.239	1.12317	0.0124365	1.295	1.256	1.23	1.236	1.254	1.252	1.12733	0.0227545	0.218	0.243	0.215	0.208	0.199	0.219	0.0905	0.0147648	1.216	1.241	1.245	1.238	1.214	1.19	1.0975	0.0211943	0.13	0.129	0.126	0.127	0.124	0.123	0.1265
	Raw Data (600)	20.25	0.453	0.477	0.45	0.458	0.439	0.423	0.321333	0.0181769	1.257	1.263	1.263	1.261	1.286	1.24	1.133	0.0147468	1.301	1.264	1.237	1.246	1.264	1.258	1.133	0.0220242	0.226	0.238	0.216	0.207	0.203	0.228	0.091	0.0133965	1.227	1.246	1.252	1.245	1.216	1.201	1.1025	0.0200142	0.131	0.13	0.128	0.129	0.127	0.127	0.128667
	Raw Data (600)	20.5	0.454	0.484	0.459	0.455	0.434	0.426	0.324333	0.0204255	1.271	1.259	1.262	1.264	1.289	1.249	1.138	0.0135006	1.293	1.254	1.235	1.238	1.262	1.258	1.129	0.0208583	0.224	0.243	0.218	0.211	0.219	0.249	0.0996667	0.0151614	1.243	1.25	1.251	1.251	1.231	1.207	1.11117	0.0173944	0.132	0.128	0.127	0.129	0.126	0.124	0.127667
	Raw Data (600)	20.75	0.462	0.487	0.461	0.471	0.453	0.437	0.333333	0.0168097	1.255	1.273	1.26	1.263	1.273	1.245	1.133	0.0108028	1.288	1.257	1.233	1.238	1.256	1.258	1.1265	0.0193701	0.226	0.251	0.224	0.216	0.208	0.227	0.0968333	0.0145006	1.238	1.249	1.254	1.253	1.228	1.212	1.1105	0.016565	0.133	0.13	0.129	0.129	0.127	0.123	0.1285
	Raw Data (600)	21	0.469	0.499	0.471	0.488	0.462	0.443	0.344	0.0196774	1.265	1.266	1.255	1.256	1.267	1.251	1.132	0.00681175	1.303	1.268	1.242	1.239	1.259	1.253	1.13267	0.0233467	0.23	0.253	0.228	0.219	0.214	0.246	0.103667	0.0151614	1.239	1.261	1.259	1.255	1.229	1.209	1.114	0.0204255	0.13	0.13	0.128	0.129	0.126	0.125	0.128
	Raw Data (600)	21.25	0.477	0.505	0.477	0.494	0.473	0.454	0.351667	0.0176862	1.273	1.305	1.261	1.266	1.279	1.246	1.14333	0.0198561	1.306	1.273	1.238	1.242	1.262	1.26	1.13517	0.0245906	0.236	0.264	0.234	0.224	0.217	0.234	0.1065	0.0160551	1.241	1.269	1.271	1.264	1.234	1.212	1.12017	0.0235181	0.132	0.13	0.129	0.13	0.127	0.122	0.128333
	Raw Data (600)	21.5	0.483	0.51	0.485	0.5	0.479	0.458	0.358167	0.0179713	1.271	1.298	1.266	1.268	1.288	1.254	1.1465	0.0160052	1.29	1.257	1.231	1.236	1.254	1.251	1.1255	0.0207982	0.237	0.265	0.242	0.226	0.215	0.24	0.109833	0.0168612	1.247	1.264	1.269	1.263	1.235	1.234	1.12433	0.0154402	0.134	0.129	0.128	0.127	0.125	0.123	0.127667
	Raw Data (600)	21.75	0.487	0.519	0.492	0.508	0.494	0.473	0.365833	0.0161338	1.266	1.323	1.262	1.27	1.275	1.265	1.14717	0.0230601	1.321	1.28	1.244	1.245	1.262	1.266	1.14	0.0285704	0.24	0.269	0.24	0.234	0.222	0.241	0.111333	0.0154661	1.265	1.279	1.281	1.283	1.244	1.237	1.13517	0.0200042	0.135	0.131	0.13	0.13	0.126	0.126	0.129667
	Raw Data (600)	22	0.497	0.526	0.497	0.512	0.507	0.483	0.374167	0.0148009	1.269	1.329	1.259	1.266	1.273	1.254	1.1455	0.0273276	1.319	1.271	1.242	1.247	1.268	1.267	1.1395	0.0272837	0.247	0.279	0.246	0.235	0.228	0.263	0.120167	0.0186726	1.252	1.284	1.279	1.283	1.24	1.22	1.13017	0.0265682	0.137	0.129	0.129	0.129	0.128	0.125	0.1295
	Raw Data (600)	22.25	0.498	0.532	0.51	0.521	0.5	0.485	0.378833	0.0169784	1.25	1.253	1.261	1.256	1.277	1.238	1.127	0.0129216	1.289	1.261	1.234	1.237	1.255	1.252	1.12583	0.0198259	0.251	0.275	0.251	0.243	0.23	0.256	0.122167	0.0148728	1.243	1.26	1.276	1.27	1.246	1.248	1.12833	0.0136882	0.137	0.13	0.127	0.13	0.127	0.122	0.128833
	Raw Data (600)	22.5	0.507	0.541	0.518	0.526	0.524	0.503	0.390667	0.0138191	1.27	1.33	1.262	1.263	1.278	1.288	1.15267	0.0255376	1.306	1.269	1.238	1.242	1.27	1.257	1.1345	0.0246306	0.27	0.289	0.26	0.253	0.236	0.255	0.131333	0.0178298	1.254	1.284	1.291	1.279	1.238	1.23	1.1335	0.0255943	0.137	0.13	0.128	0.129	0.126	0.125	0.129167
	Raw Data (600)	22.75	0.51	0.547	0.523	0.529	0.527	0.513	0.3965	0.0132426	1.268	1.303	1.262	1.258	1.273	1.239	1.13883	0.0210847	1.285	1.249	1.227	1.234	1.254	1.254	1.12217	0.0202064	0.267	0.313	0.29	0.268	0.25	0.277	0.149167	0.0217876	1.25	1.277	1.285	1.271	1.235	1.232	1.13	0.0224826	0.137	0.128	0.127	0.128	0.124	0.126	0.128333
	Raw Data (600)	23	0.524	0.562	0.535	0.541	0.55	0.532	0.4115	0.0136186	1.265	1.327	1.266	1.254	1.272	1.233	1.14033	0.0313608	1.322	1.277	1.243	1.244	1.268	1.262	1.14017	0.0290631	0.284	0.315	0.277	0.274	0.257	0.269	0.150167	0.0196638	1.267	1.295	1.301	1.282	1.246	1.233	1.1415	0.0271342	0.138	0.13	0.129	0.13	0.127	0.121	0.129167
	Raw Data (600)	23.25	0.528	0.569	0.545	0.547	0.55	0.538	0.417833	0.0136736	1.26	1.331	1.257	1.251	1.27	1.229	1.138	0.0345002	1.302	1.268	1.235	1.24	1.265	1.261	1.1335	0.0239116	0.308	0.33	0.295	0.285	0.272	0.284	0.167333	0.0206946	1.259	1.28	1.293	1.279	1.239	1.233	1.1355	0.0242191	0.137	0.129	0.128	0.128	0.125	0.123	0.128333
	Raw Data (600)	23.5	0.539	0.587	0.555	0.558	0.568	0.557	0.431167	0.0159332	1.266	1.344	1.267	1.255	1.275	1.233	1.14383	0.0375588	1.331	1.284	1.245	1.249	1.27	1.27	1.14533	0.0311218	0.297	0.342	0.303	0.297	0.275	0.291	0.171333	0.0223286	1.269	1.294	1.308	1.29	1.246	1.231	1.1435	0.0298798	0.133	0.132	0.129	0.13	0.127	0.126	0.1295
	Raw Data (600)	23.75	0.554	0.63	0.563	0.56	0.57	0.564	0.446167	0.0281691	1.259	1.349	1.256	1.255	1.272	1.232	1.14317	0.0405697	1.336	1.281	1.243	1.252	1.269	1.266	1.14717	0.0329409	0.321	0.363	0.311	0.312	0.303	0.297	0.1905	0.0236001	1.263	1.289	1.307	1.288	1.251	1.227	1.1435	0.0293559	0.131	0.128	0.128	0.129	0.125	0.123	0.127333
	Raw Data (600)	24	0.561	0.643	0.574	0.57	0.576	0.575	0.455167	0.0298223	1.271	1.343	1.253	1.247	1.275	1.234	1.1425	0.0386458	1.335	1.282	1.245	1.248	1.264	1.265	1.14517	0.0331024	0.328	0.39	0.339	0.333	0.331	0.311	0.210667	0.0268527	1.277	1.297	1.308	1.28	1.248	1.233	1.14583	0.0285896	0.132	0.13	0.128	0.13	0.126	0.122	0.128

## Sheet: Fig5 C
	Fig5 C
	Early stationary phase			BLANK															Summary	Average	STD dev
			4/74 /pNAW125 (neg)			Fluo 4/74-FluoPBS						4/74 yobF::sfGFP			SNW318 yobF::sfGFP				WT	100	6.0974
		A	B	C	A	B	C				A	B	C	A	B	C			oxyRmut	53.8606	1.93554
	OD600	1.84	1.84	1.84	182	275	290			OD600	1.69	1.52	1.76	1.66	1.7	1.85
		A	B	C		(Fluo 4/74-FluoPBS)/OD600		average FluoBLANK			A	B	C	A	B	C
	Fluo	2288	2381	2396	98.913	149.457	157.609	135.326		Fluo	6402	6445	6857	4664	4586	4970
			PBS							Fluo -FluoPBS	4296	4339	4751	2558	2480	2864
		A	B	C	average PBS					(Fluo -FluoPBS)/OD600	2542.01	2854.61	2699.43	1540.96	1458.82	1548.11
	Fluo	2084	2106	2128	2106					[(Fluo -FluoPBS)/OD600]-blank4/74	2406.69	2719.28	2564.11	1405.64	1323.5	1412.78
										average	2563.36	STDdev	156.298	1380.64	STDdev	49.6149
										Data relative(%)	93.888	106.083	100.029	54.8358	51.6314	55.1145
											100	STDdev	6.0974	53.8606	STDdev	1.93554
										Unpaired t-test:
										WT Vs. oyxRmut
										Table Analyzed	Fig5C
										Column B	oxyRmut
										vs.	vs.
										Column A	WT
										Unpaired t test
										P value	0.0002
										P value summary	***
										Significantly different (P < 0.05)?	Yes
										One- or two-tailed P value?	Two-tailed
										t, df	t=12.49, df=4
										How big is the difference?
										Mean of column A	100
										Mean of column B	53.86
										Difference between means (B - A) ± SEM	-46.14 ± 3.694
										95% confidence interval	-56.39 to -35.88
										R squared (eta squared)	0.975
										F test to compare variances
										F, DFn, Dfd	9.924, 2, 2
										P value	0.1831
										P value summary	ns
										Significantly different (P < 0.05)?	No
										Data analyzed
										Sample size, column A	3
										Sample size, column B	3

## Sheet: Fig5 E
	Fig5 E
	Early stationary phase			BLANK							Vector			oxyS++			oxySGG++					Summary	Average	STD dev
			4/74 /pNAW125 (neg)			Fluo 4/74-FluoPBS						SNW338/pPL/pNAW258			SNW338/pNAW255/pNAW258			SNW338/pNAW259/pNAW258				Vector	100	11.1722
		A	B	C	A	B	C				A	B	C	A	B	C	A	B	C			oxyS++	31.7255	3.67308
	OD600	2427	2462	2476	242.333	335.333	350.333			OD600	1.4	1.32	1.14	1.59	1.46	1.21	1.45	1.47	1.52			oxySGG++	56.9155	1.37271
		A	B	C		(Fluo 4/74-FluoPBS)/OD600		average FluoBLANK			A	B	C	A	B	C	A	B	C
	Fluo	2288	2381	2396	0.0998489	0.136204	0.141492	0.125848		Fluo	5052	5067	5077	3178	3052	3074	4011	4064	4037
			PBS							Fluo -FluoPBS	3006.33	3021.33	3031.33	1132.33	1006.33	1028.33	1965.33	2018.33	1991.33
		A	B	C	average PBS					(Fluo -FluoPBS)/OD600	2147.38	2288.89	2659.06	712.159	689.269	849.862	1355.4	1373.02	1310.09
	Fluo	1984	2069	2084	2045.67					[(Fluo -FluoPBS)/OD600]-blank4/74	2147.26	2288.76	2658.94	712.033	689.144	849.736	1355.28	1372.89	1309.96
										average	2364.99	STDdev	264.22	750.304	STDdev	86.8678	1346.04	STDdev	32.4643
										Data relative(%)	90.7936	96.777	112.429	30.1073	29.1394	35.9299	57.3059	58.0507	55.3898
										average	100	STDdev	11.1722	31.7255	STDdev	3.67308	56.9155	STDdev	1.37271
										Unpaired t-test:
										Vector Vs. oxyS++		Vector Vs. oxySGG++		oxyS++ Vs. oxySGG++
										Table Analyzed	Fig5E	Table Analyzed	Fig5E	Table Analyzed	Fig5E
										Column B	oxyS++	Column C	oxySGG++	Column C	oxySGG++
										vs.	vs.	vs.	vs.	vs.	vs.
										Column A	vector	Column A	vector	Column B	oxyS++
										Unpaired t test		Unpaired t test		Unpaired t test
										P value	0.0006	P value	0.0027	P value	0.0004
										P value summary	***	P value summary	**	P value summary	***
										Significantly different (P < 0.05)?	Yes	Significantly different (P < 0.05)?	Yes	Significantly different (P < 0.05)?	Yes
										One- or two-tailed P value?	Two-tailed	One- or two-tailed P value?	Two-tailed	One- or two-tailed P value?	Two-tailed
										t, df	t=10.06, df=4	t, df	t=6.630, df=4	t, df	t=11.13, df=4
										How big is the difference?		How big is the difference?		How big is the difference?
										Mean of column A	100	Mean of column A	100	Mean of column B	31.73
										Mean of column B	31.73	Mean of column C	56.92	Mean of column C	56.92
										Difference between means (B - A) ± SEM	-68.27 ± 6.790	Difference between means (C - A) ± SEM	-43.08 ± 6.499	Difference between means (C - B) ± SEM	25.19 ± 2.264
										95% confidence interval	-87.13 to -49.42	95% confidence interval	-61.13 to -25.04	95% confidence interval	18.90 to 31.48
										R squared (eta squared)	0.9619	R squared (eta squared)	0.9166	R squared (eta squared)	0.9687
										F test to compare variances		F test to compare variances		F test to compare variances
										F, DFn, Dfd	9.252, 2, 2	F, DFn, Dfd	66.24, 2, 2	F, DFn, Dfd	7.160, 2, 2
										P value	0.1951	P value	0.0297	P value	0.2451
										P value summary	ns	P value summary	*	P value summary	ns
										Significantly different (P < 0.05)?	No	Significantly different (P < 0.05)?	Yes	Significantly different (P < 0.05)?	No
										Data analyzed		Data analyzed		Data analyzed
										Sample size, column A	3	Sample size, column A	3	Sample size, column B	3
										Sample size, column B	3	Sample size, column C	3	Sample size, column C	3

## Sheet: Fig5 F
		Strain	4/74 WT	4/74 WT	4/74 WT	4/74 WT	4/74 WT	4/74 WT			SNW318 (oxyRmut)	SNW318 (oxyRmut)	SNW318 (oxyRmut)	SNW318 (oxyRmut)	SNW318 (oxyRmut)	SNW318 (oxyRmut)			SNW670 (oxyR mut OxySGG)	SNW670 (oxyR mut OxySGG)	SNW670 (oxyR mut OxySGG)	SNW670 (oxyR mut OxySGG)	SNW670 (oxyR mut OxySGG)	SNW670 (oxyR mut OxySGG)			Blank	Blank	Blank	Blank	Blank	Blank
		medium	M9+Succ	M9+Succ	M9+Succ	M9+Succ	M9+Succ	M9+Succ			M9+Succ	M9+Succ	M9+Succ	M9+Succ	M9+Succ	M9+Succ			M9+Succ	M9+Succ	M9+Succ	M9+Succ	M9+Succ	M9+Succ			M9+Succ	M9+Succ	M9+Succ	M9+Succ	M9+Succ	M9+Succ
		Legend	WT	WT	WT	WT	WT	WT			oxyRmut	oxyRmut	oxyRmut	oxyRmut	oxyRmut	oxyRmut			oxyRmut oxySGG	oxyRmut oxySGG	oxyRmut oxySGG	oxyRmut oxySGG	oxyRmut oxySGG	oxyRmut oxySGG			Blank	Blank	Blank	Blank	Blank	Blank	AVERAGE
	Well Row		B	C	D	E	F	G			B	C	D	E	F	G			B	C	D	E	F	G			A	C	D	E	F	G
	Well Col		2	2	2	2	2	2			3	3	3	3	3	3			5	5	5	5	5	5			1	1	1	1	1	1
	Content	Time	Sample X14	Sample X26	Sample X38	Sample X50	Sample X62	Sample X74	AVERAGE-Blank	STDDev	Sample X15	Sample X27	Sample X39	Sample X51	Sample X63	Sample X75	AVERAGE-Blank	STDDev	Sample X17	Sample X29	Sample X41	Sample X53	Sample X65	Sample X77	AVERAGE-Blank	STDDev	Sample X1	Sample X25	Sample X37	Sample X49	Sample X61	Sample X73	AVERAGE
	Raw Data (600)	0	0.129	0.124	0.128	0.131	0.128	0.134	0.008	0.00334664	0.139	0.133	0.123	0.123	0.124	0.126	0.007	0.00657267	0.122	0.12	0.125	0.124	0.124	0.126	0.0025	0.00216795	0.121	0.119	0.119	0.122	0.121	0.124	0.121
	Raw Data (600)	0.25	0.132	0.128	0.13	0.132	0.131	0.134	0.0085	0.00204124	0.135	0.128	0.129	0.126	0.126	0.126	0.00566667	0.00350238	0.125	0.128	0.126	0.127	0.125	0.126	0.0035	0.00116905	0.125	0.123	0.119	0.123	0.123	0.123	0.122667
	Raw Data (600)	0.5	0.135	0.134	0.136	0.136	0.135	0.139	0.0105	0.0017224	0.134	0.132	0.133	0.129	0.131	0.13	0.00616667	0.00187083	0.13	0.131	0.13	0.129	0.128	0.128	0.004	0.00121106	0.127	0.126	0.122	0.125	0.125	0.127	0.125333
	Raw Data (600)	0.75	0.135	0.134	0.135	0.137	0.135	0.138	0.0106667	0.00150555	0.134	0.132	0.134	0.129	0.131	0.129	0.0065	0.00225832	0.13	0.132	0.129	0.129	0.127	0.128	0.00416667	0.0017224	0.128	0.125	0.122	0.125	0.125	0.125	0.125
	Raw Data (600)	1	0.138	0.135	0.136	0.139	0.135	0.141	0.0123333	0.00242212	0.134	0.132	0.133	0.13	0.132	0.13	0.00683333	0.00160208	0.13	0.132	0.131	0.13	0.129	0.128	0.005	0.00141421	0.128	0.126	0.122	0.125	0.125	0.124	0.125
	Raw Data (600)	1.25	0.139	0.136	0.136	0.14	0.137	0.141	0.0126667	0.00213698	0.136	0.133	0.135	0.131	0.134	0.131	0.00783333	0.00206559	0.132	0.134	0.132	0.132	0.132	0.132	0.00683333	0.000816497	0.128	0.125	0.123	0.125	0.125	0.127	0.1255
	Raw Data (600)	1.5	0.141	0.138	0.139	0.14	0.139	0.142	0.0141667	0.00147196	0.136	0.135	0.136	0.132	0.134	0.132	0.0085	0.00183485	0.133	0.136	0.133	0.134	0.131	0.132	0.0075	0.0017224	0.128	0.126	0.123	0.125	0.124	0.128	0.125667
	Raw Data (600)	1.75	0.143	0.141	0.14	0.143	0.142	0.145	0.0158333	0.00175119	0.138	0.137	0.138	0.134	0.136	0.134	0.00966667	0.00183485	0.135	0.139	0.135	0.135	0.135	0.134	0.009	0.00176068	0.129	0.126	0.123	0.126	0.125	0.13	0.1265
	Raw Data (600)	2	0.146	0.141	0.141	0.142	0.141	0.143	0.0171667	0.00196638	0.139	0.137	0.139	0.134	0.136	0.133	0.0111667	0.00250333	0.135	0.137	0.135	0.134	0.133	0.134	0.0095	0.00136626	0.127	0.125	0.122	0.125	0.125	0.127	0.125167
	Raw Data (600)	2.25	0.147	0.145	0.143	0.146	0.146	0.147	0.0191667	0.00150555	0.142	0.141	0.141	0.137	0.138	0.138	0.013	0.00207364	0.138	0.141	0.139	0.137	0.135	0.136	0.0111667	0.00216025	0.13	0.126	0.123	0.126	0.125	0.129	0.1265
	Raw Data (600)	2.5	0.147	0.144	0.144	0.147	0.145	0.148	0.0195	0.0017224	0.144	0.143	0.143	0.139	0.14	0.139	0.015	0.00225093	0.14	0.142	0.14	0.138	0.137	0.137	0.0126667	0.002	0.128	0.126	0.124	0.127	0.125	0.128	0.126333
	Raw Data (600)	2.75	0.148	0.145	0.145	0.147	0.145	0.148	0.0205	0.00150555	0.145	0.143	0.144	0.14	0.142	0.141	0.0166667	0.00187083	0.14	0.144	0.14	0.14	0.138	0.138	0.0141667	0.00219089	0.128	0.125	0.123	0.127	0.126	0.126	0.125833
	Raw Data (600)	3	0.149	0.147	0.145	0.149	0.147	0.15	0.0226667	0.00183485	0.148	0.147	0.146	0.142	0.144	0.144	0.02	0.0022286	0.143	0.147	0.142	0.142	0.14	0.142	0.0175	0.00233809	0.127	0.126	0.122	0.126	0.124	0.126	0.125167
	Raw Data (600)	3.25	0.152	0.15	0.149	0.155	0.15	0.15	0.0243333	0.00219089	0.152	0.149	0.151	0.145	0.146	0.147	0.0216667	0.00280476	0.144	0.147	0.145	0.144	0.143	0.142	0.0175	0.0017224	0.128	0.128	0.124	0.127	0.126	0.127	0.126667
	Raw Data (600)	3.5	0.154	0.151	0.15	0.153	0.151	0.154	0.025	0.0017224	0.156	0.155	0.153	0.149	0.152	0.15	0.0253333	0.00273861	0.148	0.151	0.146	0.165	0.146	0.146	0.0231667	0.00744759	0.131	0.127	0.124	0.128	0.126	0.127	0.127167
	Raw Data (600)	3.75	0.156	0.153	0.151	0.154	0.152	0.156	0.0278333	0.00206559	0.161	0.156	0.158	0.151	0.153	0.153	0.0295	0.0037238	0.149	0.152	0.149	0.147	0.146	0.146	0.0223333	0.00231661	0.129	0.126	0.123	0.126	0.125	0.126	0.125833
	Raw Data (600)	4	0.159	0.155	0.153	0.156	0.153	0.158	0.028	0.00250333	0.163	0.162	0.161	0.156	0.16	0.157	0.0321667	0.00278687	0.155	0.157	0.152	0.153	0.151	0.152	0.0256667	0.00225093	0.132	0.127	0.126	0.127	0.127	0.127	0.127667
	Raw Data (600)	4.25	0.159	0.155	0.153	0.157	0.155	0.158	0.0295	0.0022286	0.17	0.171	0.165	0.162	0.161	0.161	0.0383333	0.00451664	0.154	0.157	0.155	0.152	0.152	0.151	0.0268333	0.00225832	0.129	0.127	0.124	0.127	0.126	0.127	0.126667
	Raw Data (600)	4.5	0.161	0.159	0.157	0.161	0.157	0.161	0.0316667	0.00196638	0.175	0.176	0.174	0.169	0.17	0.167	0.0441667	0.00365605	0.156	0.161	0.157	0.157	0.154	0.152	0.0285	0.0030605	0.131	0.127	0.125	0.128	0.126	0.129	0.127667
	Raw Data (600)	4.75	0.159	0.156	0.156	0.161	0.157	0.16	0.0331667	0.00213698	0.185	0.18	0.179	0.173	0.173	0.171	0.0518333	0.00538207	0.162	0.164	0.16	0.158	0.157	0.154	0.0341667	0.00360093	0.13	0.125	0.122	0.124	0.124	0.125	0.125
	Raw Data (600)	5	0.162	0.159	0.154	0.161	0.157	0.162	0.0333333	0.00318852	0.192	0.187	0.184	0.181	0.18	0.182	0.0585	0.00450185	0.162	0.166	0.163	0.163	0.16	0.157	0.036	0.0030605	0.13	0.126	0.123	0.126	0.124	0.126	0.125833
	Raw Data (600)	5.25	0.164	0.161	0.159	0.165	0.16	0.163	0.0345	0.00236643	0.203	0.199	0.194	0.191	0.192	0.195	0.0681667	0.00454606	0.169	0.175	0.165	0.165	0.164	0.167	0.04	0.00408656	0.13	0.128	0.124	0.128	0.127	0.128	0.1275
	Raw Data (600)	5.5	0.165	0.161	0.16	0.164	0.161	0.163	0.0363333	0.00196638	0.211	0.211	0.205	0.2	0.206	0.201	0.0796667	0.00471876	0.171	0.178	0.166	0.17	0.167	0.172	0.0446667	0.00427395	0.129	0.127	0.122	0.126	0.125	0.127	0.126
	Raw Data (600)	5.75	0.168	0.161	0.161	0.166	0.162	0.166	0.037	0.00303315	0.229	0.225	0.218	0.214	0.211	0.215	0.0916667	0.00694742	0.177	0.181	0.171	0.173	0.171	0.173	0.0473333	0.00393277	0.129	0.128	0.125	0.128	0.126	0.126	0.127
	Raw Data (600)	6	0.174	0.173	0.161	0.165	0.162	0.165	0.0405	0.00553775	0.241	0.239	0.233	0.226	0.224	0.223	0.104833	0.00782304	0.185	0.181	0.175	0.175	0.174	0.173	0.051	0.00475044	0.129	0.127	0.124	0.125	0.125	0.127	0.126167
	Raw Data (600)	6.25	0.166	0.164	0.16	0.167	0.163	0.166	0.0381667	0.00258199	0.258	0.259	0.251	0.243	0.242	0.245	0.1235	0.00752773	0.189	0.186	0.18	0.178	0.177	0.178	0.0551667	0.00496655	0.129	0.126	0.123	0.127	0.125	0.127	0.126167
	Raw Data (600)	6.5	0.168	0.167	0.161	0.167	0.165	0.168	0.0398333	0.00268328	0.282	0.281	0.272	0.263	0.262	0.261	0.144	0.00962116	0.197	0.191	0.185	0.183	0.183	0.178	0.06	0.00676511	0.129	0.127	0.124	0.125	0.125	0.127	0.126167
	Raw Data (600)	6.75	0.175	0.164	0.163	0.167	0.164	0.168	0.041	0.00444597	0.321	0.308	0.297	0.287	0.284	0.284	0.171	0.0150654	0.195	0.195	0.187	0.188	0.187	0.189	0.0643333	0.00381663	0.129	0.126	0.123	0.125	0.125	0.127	0.125833
	Raw Data (600)	7	0.169	0.171	0.164	0.17	0.166	0.169	0.0421667	0.00263944	0.336	0.335	0.329	0.314	0.31	0.314	0.197	0.0116619	0.201	0.203	0.195	0.193	0.193	0.195	0.0706667	0.00427395	0.129	0.127	0.123	0.125	0.125	0.127	0.126
	Raw Data (600)	7.25	0.169	0.165	0.164	0.17	0.164	0.17	0.0406667	0.00296648	0.37	0.37	0.359	0.348	0.341	0.344	0.229	0.0128944	0.206	0.21	0.204	0.203	0.202	0.201	0.078	0.00326599	0.128	0.127	0.123	0.127	0.126	0.127	0.126333
	Raw Data (600)	7.5	0.17	0.177	0.164	0.172	0.167	0.172	0.044	0.00450185	0.409	0.412	0.398	0.384	0.377	0.38	0.267	0.0151482	0.215	0.221	0.212	0.213	0.211	0.209	0.0871667	0.0041833	0.129	0.126	0.124	0.126	0.125	0.128	0.126333
	Raw Data (600)	7.75	0.173	0.171	0.168	0.172	0.167	0.172	0.0441667	0.00242899	0.454	0.456	0.44	0.428	0.416	0.42	0.309333	0.0170841	0.226	0.233	0.223	0.221	0.221	0.22	0.0976667	0.00489898	0.129	0.126	0.125	0.126	0.125	0.127	0.126333
	Raw Data (600)	8	0.179	0.168	0.166	0.172	0.167	0.173	0.0446667	0.00487511	0.506	0.499	0.485	0.471	0.461	0.463	0.354667	0.0189147	0.238	0.245	0.235	0.233	0.232	0.23	0.109333	0.00539444	0.129	0.126	0.124	0.126	0.125	0.127	0.126167
	Raw Data (600)	8.25	0.175	0.182	0.17	0.175	0.169	0.173	0.0466667	0.00464758	0.537	0.535	0.526	0.511	0.504	0.503	0.392	0.0153188	0.251	0.259	0.248	0.243	0.248	0.244	0.1215	0.00577639	0.131	0.128	0.124	0.127	0.127	0.127	0.127333
	Raw Data (600)	8.5	0.175	0.192	0.175	0.175	0.167	0.174	0.0501667	0.00828654	0.585	0.584	0.572	0.553	0.543	0.542	0.437	0.0197324	0.268	0.277	0.262	0.258	0.26	0.257	0.1375	0.00760701	0.13	0.125	0.124	0.126	0.125	0.127	0.126167
	Raw Data (600)	8.75	0.181	0.175	0.171	0.174	0.169	0.173	0.0466667	0.00411906	0.613	0.614	0.611	0.592	0.581	0.58	0.471333	0.016109	0.287	0.307	0.281	0.276	0.277	0.276	0.156833	0.0120333	0.131	0.126	0.124	0.126	0.128	0.128	0.127167
	Raw Data (600)	9	0.175	0.177	0.17	0.178	0.17	0.178	0.0476667	0.00377712	0.635	0.633	0.624	0.613	0.607	0.606	0.492667	0.0128323	0.306	0.315	0.3	0.294	0.296	0.295	0.174	0.00814862	0.13	0.127	0.124	0.127	0.127	0.127	0.127
	Raw Data (600)	9.25	0.175	0.171	0.168	0.177	0.171	0.176	0.0461667	0.00352136	0.665	0.658	0.648	0.642	0.633	0.633	0.519667	0.0131263	0.336	0.359	0.326	0.319	0.319	0.317	0.2025	0.0161328	0.131	0.127	0.124	0.127	0.126	0.126	0.126833
	Raw Data (600)	9.5	0.176	0.176	0.173	0.177	0.171	0.176	0.0478333	0.00231661	0.695	0.685	0.679	0.667	0.664	0.663	0.5485	0.0129885	0.361	0.382	0.351	0.34	0.345	0.343	0.226667	0.0157438	0.13	0.128	0.125	0.127	0.125	0.127	0.127
	Raw Data (600)	9.75	0.178	0.177	0.173	0.177	0.172	0.177	0.0485	0.00250333	0.729	0.728	0.705	0.698	0.683	0.683	0.577167	0.020588	0.4	0.416	0.388	0.37	0.373	0.371	0.259167	0.0187047	0.131	0.128	0.124	0.127	0.126	0.127	0.127167
	Raw Data (600)	10	0.177	0.175	0.171	0.178	0.171	0.178	0.0483333	0.00328634	0.729	0.724	0.719	0.709	0.706	0.701	0.588	0.011003	0.427	0.441	0.414	0.398	0.403	0.399	0.287	0.0173167	0.129	0.127	0.125	0.126	0.126	0.127	0.126667
	Raw Data (600)	10.25	0.177	0.176	0.175	0.179	0.175	0.177	0.0503333	0.00151658	0.761	0.761	0.751	0.741	0.73	0.727	0.619	0.0149187	0.465	0.473	0.453	0.435	0.44	0.442	0.325167	0.0151085	0.129	0.126	0.123	0.127	0.126	0.126	0.126167
	Raw Data (600)	10.5	0.178	0.173	0.172	0.179	0.173	0.178	0.0498333	0.00314643	0.775	0.767	0.762	0.751	0.745	0.742	0.631333	0.013069	0.494	0.505	0.482	0.468	0.471	0.474	0.356667	0.0145144	0.129	0.126	0.123	0.126	0.125	0.125	0.125667
	Raw Data (600)	10.75	0.18	0.186	0.178	0.181	0.174	0.178	0.0525	0.00398748	0.79	0.785	0.781	0.768	0.763	0.756	0.646833	0.0134672	0.528	0.54	0.514	0.499	0.503	0.503	0.3875	0.0163554	0.13	0.126	0.124	0.127	0.127	0.128	0.127
	Raw Data (600)	11	0.18	0.179	0.174	0.182	0.175	0.182	0.0515	0.0034448	0.805	0.797	0.791	0.783	0.779	0.773	0.660833	0.0119164	0.557	0.564	0.543	0.529	0.535	0.535	0.416667	0.0138335	0.129	0.127	0.126	0.127	0.126	0.128	0.127167
	Raw Data (600)	11.25	0.181	0.18	0.177	0.182	0.174	0.181	0.0521667	0.0030605	0.822	0.812	0.809	0.798	0.796	0.787	0.677	0.0126649	0.582	0.592	0.57	0.557	0.56	0.562	0.4435	0.0138528	0.131	0.128	0.124	0.126	0.125	0.128	0.127
	Raw Data (600)	11.5	0.179	0.177	0.175	0.181	0.173	0.18	0.051	0.00308221	0.837	0.833	0.827	0.819	0.812	0.801	0.695	0.013561	0.602	0.613	0.592	0.579	0.584	0.587	0.466333	0.0126082	0.128	0.127	0.124	0.127	0.127	0.126	0.1265
	Raw Data (600)	11.75	0.182	0.179	0.176	0.182	0.175	0.181	0.0526667	0.0030605	0.855	0.852	0.848	0.835	0.83	0.82	0.7135	0.013842	0.617	0.629	0.615	0.605	0.609	0.609	0.4875	0.0085557	0.129	0.126	0.124	0.127	0.126	0.127	0.1265
	Raw Data (600)	12	0.185	0.18	0.179	0.184	0.176	0.181	0.0533333	0.0033116	0.855	0.841	0.84	0.836	0.831	0.822	0.71	0.0110408	0.648	0.652	0.621	0.616	0.62	0.619	0.501833	0.0161452	0.13	0.128	0.124	0.127	0.128	0.128	0.1275
	Raw Data (600)	12.25	0.181	0.179	0.175	0.186	0.176	0.183	0.0528333	0.00419524	0.874	0.865	0.861	0.849	0.849	0.839	0.729	0.0127815	0.661	0.668	0.649	0.637	0.641	0.642	0.5225	0.0123234	0.132	0.127	0.123	0.127	0.126	0.128	0.127167
	Raw Data (600)	12.5	0.183	0.179	0.174	0.183	0.176	0.182	0.0528333	0.00383406	0.884	0.876	0.873	0.863	0.86	0.85	0.741	0.0123072	0.67	0.679	0.665	0.657	0.664	0.661	0.539333	0.00769415	0.13	0.127	0.124	0.126	0.126	0.127	0.126667
	Raw Data (600)	12.75	0.185	0.182	0.178	0.188	0.179	0.188	0.0541667	0.00436654	0.893	0.887	0.891	0.884	0.876	0.862	0.753	0.0115484	0.681	0.695	0.68	0.67	0.678	0.676	0.550833	0.00831865	0.133	0.129	0.127	0.129	0.128	0.129	0.129167
	Raw Data (600)	13	0.184	0.181	0.177	0.186	0.177	0.183	0.0548333	0.0037238	0.899	0.892	0.875	0.873	0.869	0.861	0.751667	0.014428	0.701	0.715	0.693	0.681	0.682	0.681	0.565667	0.0138046	0.131	0.126	0.123	0.127	0.125	0.127	0.1265
	Raw Data (600)	13.25	0.194	0.183	0.18	0.186	0.179	0.185	0.0571667	0.00539444	0.919	0.919	0.906	0.905	0.887	0.877	0.774833	0.017046	0.714	0.729	0.717	0.705	0.704	0.699	0.584	0.0109301	0.13	0.127	0.125	0.127	0.127	0.128	0.127333
	Raw Data (600)	13.5	0.189	0.181	0.179	0.187	0.179	0.184	0.0565	0.00421505	0.897	0.892	0.893	0.891	0.884	0.873	0.761667	0.00861781	0.723	0.726	0.711	0.707	0.708	0.705	0.586667	0.00891441	0.129	0.127	0.124	0.127	0.126	0.127	0.126667
	Raw Data (600)	13.75	0.186	0.182	0.177	0.188	0.177	0.185	0.0563333	0.00467974	0.906	0.902	0.898	0.896	0.888	0.879	0.768667	0.00984717	0.74	0.759	0.734	0.719	0.72	0.717	0.605333	0.016331	0.129	0.127	0.125	0.126	0.124	0.126	0.126167
	Raw Data (600)	14	0.19	0.183	0.179	0.189	0.179	0.186	0.0575	0.00480278	0.938	0.932	0.923	0.924	0.905	0.897	0.793	0.0157913	0.75	0.764	0.757	0.745	0.74	0.735	0.621667	0.0107842	0.129	0.127	0.124	0.127	0.126	0.128	0.126833
	Raw Data (600)	14.25	0.189	0.183	0.182	0.187	0.18	0.186	0.058	0.00339116	0.949	0.953	0.946	0.942	0.917	0.903	0.8085	0.0201891	0.761	0.777	0.769	0.757	0.75	0.749	0.634	0.0109499	0.13	0.126	0.125	0.126	0.125	0.127	0.1265
	Raw Data (600)	14.5	0.187	0.183	0.181	0.188	0.179	0.187	0.058	0.00371035	0.949	0.951	0.934	0.933	0.912	0.903	0.804167	0.0193873	0.771	0.789	0.777	0.762	0.757	0.753	0.642	0.0135117	0.129	0.126	0.124	0.126	0.125	0.127	0.126167
	Raw Data (600)	14.75	0.186	0.183	0.18	0.19	0.181	0.187	0.0568333	0.00383406	0.953	0.944	0.943	0.94	0.935	0.923	0.812	0.0100731	0.782	0.793	0.781	0.77	0.774	0.776	0.651667	0.00804156	0.131	0.128	0.125	0.127	0.126	0.129	0.127667
	Raw Data (600)	15	0.187	0.184	0.182	0.211	0.182	0.19	0.0615	0.0110574	0.962	0.955	0.958	0.953	0.941	0.932	0.822333	0.0113739	0.792	0.808	0.797	0.787	0.788	0.786	0.665167	0.00839047	0.13	0.128	0.126	0.128	0.126	0.129	0.127833
	Raw Data (600)	15.25	0.19	0.187	0.182	0.191	0.182	0.188	0.0588333	0.00388158	0.961	0.954	0.963	0.955	0.943	0.933	0.823667	0.0114499	0.799	0.813	0.803	0.791	0.796	0.793	0.671333	0.00801041	0.13	0.129	0.126	0.127	0.126	0.129	0.127833
	Raw Data (600)	15.5	0.19	0.184	0.182	0.192	0.183	0.188	0.0583333	0.00408656	0.963	0.953	0.945	0.945	0.932	0.923	0.815333	0.0143353	0.81	0.832	0.812	0.802	0.797	0.797	0.680167	0.0132162	0.131	0.129	0.126	0.128	0.126	0.129	0.128167
	Raw Data (600)	15.75	0.189	0.186	0.182	0.191	0.182	0.189	0.0596667	0.00383406	0.968	0.965	0.976	0.966	0.956	0.944	0.835667	0.011095	0.818	0.834	0.824	0.818	0.818	0.81	0.6935	0.00804156	0.13	0.126	0.125	0.127	0.126	0.127	0.126833
	Raw Data (600)	16	0.191	0.186	0.184	0.192	0.185	0.189	0.0613333	0.0033116	0.935	0.929	0.933	0.935	0.925	0.918	0.802667	0.00670572	0.81	0.82	0.803	0.803	0.807	0.806	0.681667	0.0063692	0.13	0.126	0.125	0.126	0.125	0.127	0.1265
	Raw Data (600)	16.25	0.189	0.184	0.182	0.193	0.182	0.19	0.0593333	0.00463321	0.971	0.971	0.971	0.968	0.96	0.949	0.837667	0.00892188	0.833	0.848	0.836	0.825	0.829	0.826	0.7055	0.00851861	0.13	0.127	0.125	0.128	0.126	0.128	0.127333
	Raw Data (600)	16.5	0.19	0.185	0.184	0.192	0.183	0.19	0.06	0.00377712	0.976	0.973	0.971	0.972	0.953	0.944	0.8375	0.0130754	0.84	0.858	0.843	0.835	0.834	0.829	0.7125	0.0101472	0.13	0.127	0.125	0.127	0.127	0.128	0.127333
	Raw Data (600)	16.75	0.191	0.186	0.184	0.193	0.185	0.192	0.0606667	0.003937	0.978	0.972	0.975	0.969	0.957	0.95	0.839	0.0109803	0.841	0.856	0.847	0.839	0.841	0.837	0.715667	0.00697854	0.132	0.127	0.125	0.127	0.127	0.129	0.127833
	Raw Data (600)	17	0.193	0.187	0.186	0.194	0.183	0.193	0.0618333	0.00458984	0.974	0.961	0.957	0.957	0.946	0.933	0.827167	0.0139236	0.852	0.884	0.854	0.839	0.838	0.835	0.722833	0.0182501	0.131	0.127	0.125	0.127	0.126	0.129	0.1275
	Raw Data (600)	17.25	0.191	0.186	0.184	0.193	0.185	0.192	0.0613333	0.003937	0.983	0.985	0.983	0.978	0.966	0.955	0.847833	0.0119833	0.857	0.875	0.865	0.852	0.853	0.848	0.731167	0.00999333	0.13	0.127	0.125	0.127	0.126	0.128	0.127167
	Raw Data (600)	17.5	0.191	0.187	0.184	0.194	0.185	0.191	0.0615	0.00393277	0.986	0.979	0.978	0.979	0.969	0.955	0.847167	0.0109118	0.859	0.871	0.862	0.854	0.858	0.855	0.732667	0.00617792	0.13	0.126	0.126	0.126	0.126	0.129	0.127167
	Raw Data (600)	17.75	0.192	0.189	0.186	0.194	0.184	0.193	0.0616667	0.0040332	0.988	0.981	0.986	0.977	0.966	0.958	0.848	0.0117813	0.867	0.877	0.871	0.859	0.861	0.864	0.7385	0.00668581	0.13	0.128	0.126	0.129	0.126	0.129	0.128
	Raw Data (600)	18	0.194	0.189	0.186	0.195	0.185	0.191	0.0625	0.00409878	0.991	0.985	0.982	0.978	0.965	0.953	0.848167	0.0141091	0.871	0.881	0.871	0.86	0.868	0.862	0.741333	0.00752108	0.131	0.128	0.125	0.127	0.126	0.128	0.1275
	Raw Data (600)	18.25	0.193	0.191	0.187	0.197	0.187	0.194	0.063	0.00398748	0.987	0.987	0.984	0.983	0.977	0.959	0.851	0.0106911	0.871	0.885	0.878	0.868	0.874	0.867	0.745333	0.00679461	0.131	0.128	0.126	0.128	0.129	0.129	0.1285
	Raw Data (600)	18.5	0.193	0.188	0.186	0.196	0.186	0.192	0.0623333	0.00411906	0.991	0.984	0.987	0.978	0.969	0.959	0.850167	0.0120665	0.875	0.889	0.875	0.866	0.872	0.871	0.746833	0.00776316	0.13	0.128	0.125	0.128	0.127	0.129	0.127833
	Raw Data (600)	18.75	0.193	0.189	0.187	0.197	0.187	0.193	0.0633333	0.004	0.989	0.981	0.982	0.976	0.967	0.958	0.847833	0.0112561	0.877	0.888	0.877	0.868	0.874	0.875	0.748833	0.00653452	0.13	0.128	0.125	0.128	0.127	0.128	0.127667
	Raw Data (600)	19	0.195	0.188	0.186	0.196	0.186	0.194	0.0635	0.00466548	0.987	0.979	0.986	0.978	0.97	0.959	0.849167	0.0105594	0.877	0.892	0.884	0.873	0.879	0.88	0.7535	0.0065549	0.13	0.128	0.125	0.127	0.126	0.128	0.127333
	Raw Data (600)	19.25	0.195	0.19	0.188	0.197	0.188	0.215	0.0666667	0.0102518	0.993	0.994	0.991	0.989	0.978	0.961	0.8555	0.012801	0.884	0.899	0.892	0.881	0.885	0.88	0.758	0.00730525	0.132	0.128	0.127	0.129	0.128	0.129	0.128833
	Raw Data (600)	19.5	0.194	0.19	0.189	0.197	0.188	0.196	0.0643333	0.00382971	0.993	0.985	0.989	0.987	0.973	0.962	0.8535	0.0116919	0.881	0.902	0.895	0.883	0.884	0.88	0.7595	0.00891628	0.131	0.129	0.125	0.129	0.126	0.128	0.128
	Raw Data (600)	19.75	0.194	0.192	0.189	0.198	0.189	0.196	0.064	0.00368782	0.998	0.987	0.99	0.986	0.977	0.966	0.855	0.0111176	0.887	0.905	0.896	0.886	0.891	0.889	0.763333	0.00714609	0.132	0.128	0.128	0.129	0.128	0.129	0.129
	Raw Data (600)	20	0.199	0.192	0.191	0.199	0.19	0.196	0.0656667	0.00403733	0.993	0.975	0.977	0.966	0.965	0.958	0.8435	0.0122909	0.895	0.902	0.889	0.884	0.889	0.897	0.763833	0.00653197	0.132	0.129	0.126	0.129	0.127	0.13	0.128833
	Raw Data (600)	20.25	0.197	0.191	0.189	0.199	0.188	0.195	0.065	0.00449073	0.992	0.988	0.985	0.985	0.975	0.96	0.852667	0.0116519	0.896	0.911	0.895	0.885	0.894	0.894	0.767667	0.00842417	0.132	0.127	0.126	0.128	0.127	0.129	0.128167
	Raw Data (600)	20.5	0.197	0.193	0.19	0.201	0.191	0.196	0.0658333	0.00413118	0.991	0.982	0.986	0.985	0.977	0.962	0.851667	0.0101735	0.894	0.912	0.895	0.886	0.894	0.897	0.7675	0.0085479	0.132	0.127	0.127	0.129	0.128	0.13	0.128833
	Raw Data (600)	20.75	0.197	0.192	0.191	0.201	0.191	0.196	0.0663333	0.0040332	0.992	0.986	0.993	0.994	0.976	0.963	0.855667	0.0122801	0.894	0.914	0.902	0.892	0.898	0.899	0.7715	0.00780812	0.131	0.128	0.127	0.128	0.127	0.129	0.128333
	Raw Data (600)	21	0.196	0.192	0.191	0.2	0.192	0.197	0.0663333	0.00355903	0.997	0.984	0.983	0.971	0.964	0.961	0.848333	0.0137502	0.907	0.916	0.904	0.894	0.901	0.904	0.776	0.00722957	0.131	0.128	0.127	0.128	0.128	0.128	0.128333
	Raw Data (600)	21.25	0.199	0.194	0.193	0.201	0.192	0.199	0.0676667	0.00377712	0.983	0.974	0.974	0.968	0.964	0.956	0.841167	0.00934701	0.901	0.919	0.901	0.89	0.899	0.901	0.773167	0.00943221	0.131	0.128	0.127	0.129	0.128	0.129	0.128667
	Raw Data (600)	21.5	0.201	0.196	0.193	0.201	0.192	0.197	0.067	0.00382971	0.961	0.948	0.952	0.956	0.952	0.941	0.822	0.0068313	0.897	0.916	0.887	0.883	0.89	0.893	0.764667	0.0116562	0.133	0.13	0.127	0.13	0.128	0.13	0.129667
	Raw Data (600)	21.75	0.199	0.195	0.19	0.201	0.191	0.198	0.0668333	0.0044572	0.995	0.987	0.984	0.99	0.98	0.97	0.8555	0.00868716	0.904	0.922	0.911	0.9	0.905	0.908	0.7795	0.00765942	0.132	0.129	0.126	0.13	0.127	0.129	0.128833
	Raw Data (600)	22	0.197	0.193	0.192	0.202	0.213	0.207	0.0726667	0.00826236	1.003	0.987	0.985	0.97	0.968	0.961	0.851	0.0155048	0.917	0.921	0.91	0.901	0.907	0.911	0.783167	0.00711102	0.131	0.128	0.125	0.128	0.127	0.129	0.128
	Raw Data (600)	22.25	0.2	0.196	0.191	0.202	0.191	0.199	0.0681667	0.00467974	0.99	0.986	0.996	0.991	0.985	0.966	0.857333	0.0104051	0.902	0.916	0.909	0.901	0.915	0.906	0.779833	0.0063692	0.133	0.128	0.126	0.128	0.127	0.128	0.128333
	Raw Data (600)	22.5	0.2	0.193	0.192	0.203	0.193	0.199	0.0678333	0.00458984	0.998	0.989	0.994	0.986	0.982	0.969	0.8575	0.0102111	0.907	0.924	0.914	0.903	0.908	0.909	0.782	0.0073598	0.132	0.129	0.128	0.128	0.127	0.129	0.128833
	Raw Data (600)	22.75	0.2	0.194	0.191	0.201	0.19	0.2	0.068	0.00493964	0.996	0.983	0.993	0.989	0.984	0.97	0.857833	0.00923941	0.901	0.92	0.913	0.907	0.912	0.91	0.7825	0.00634823	0.13	0.128	0.126	0.128	0.127	0.129	0.128
	Raw Data (600)	23	0.199	0.194	0.191	0.202	0.192	0.198	0.0683333	0.0043359	0.997	0.989	0.997	0.992	0.986	0.975	0.861667	0.00826236	0.903	0.927	0.921	0.912	0.916	0.908	0.786833	0.00873499	0.131	0.127	0.126	0.128	0.126	0.128	0.127667
	Raw Data (600)	23.25	0.199	0.194	0.191	0.202	0.192	0.198	0.067	0.0043359	0.991	0.989	0.992	0.998	0.977	0.961	0.855667	0.0134858	0.915	0.936	0.927	0.915	0.914	0.911	0.790667	0.0097091	0.131	0.129	0.127	0.128	0.128	0.131	0.129
	Raw Data (600)	23.5	0.2	0.196	0.192	0.202	0.192	0.2	0.069	0.0043359	1.004	0.997	1.002	1.002	0.98	0.96	0.862833	0.0174862	0.915	0.937	0.925	0.919	0.915	0.909	0.792	0.00985901	0.131	0.127	0.125	0.128	0.127	0.13	0.128
	Raw Data (600)	23.75	0.201	0.197	0.194	0.203	0.193	0.2	0.0691667	0.004	0.996	0.989	0.995	0.989	0.983	0.953	0.855333	0.0159802	0.908	0.931	0.922	0.908	0.913	0.908	0.786167	0.00954987	0.132	0.129	0.126	0.13	0.127	0.129	0.128833
	Raw Data (600)	24	0.2	0.195	0.192	0.203	0.195	0.199	0.0685	0.0040332	0.994	0.99	0.996	0.994	0.983	0.959	0.857167	0.0140143	0.914	0.938	0.93	0.919	0.92	0.916	0.794	0.00926103	0.132	0.129	0.127	0.128	0.127	0.13	0.128833

## Sheet: Fig5 G
		Strain	4/74/ppNAW125	4/74/pNAW125	4/74/pNAW125	4/74/pNAW125	4/74/pNAW125	4/74/pNAW125			SNW292/pNAW125	SNW292/pNAW125	SNW292/pNAW125	SNW292/pNAW125	SNW292/pNAW125	SNW292/pNAW125			SNW292/pNAW95	SNW292/pNAW95	SNW292/pNAW95	SNW292/pNAW95	SNW292/pNAW95	SNW292/pNAW95			Blank	Blank	Blank	Blank	Blank	Blank
		medium	M9+Succ+ Cm25	M9+Succ+ Cm25	M9+Succ+ Cm25	M9+Succ+ Cm25	M9+Succ+ Cm25	M9+Succ+ Cm325			M9+Succ+ Cm25	M9+Succ+ Cm25	M9+Succ+ Cm25	M9+Succ+ Cm25	M9+Succ+ Cm25	M9+Succ+ Cm25			M9+Succ+ Cm25	M9+Succ+ Cm25	M9+Succ+ Cm25	M9+Succ+ Cm25	M9+Succ+ Cm25	M9+Succ+ Cm25			M9+Succ+ Cm25	M9+Succ+ Cm25	M9+Succ+ Cm51	M9+Succ+ Cm25	M9+Succ+ Cm25	M9+Succ+ Cm25
		Legend	WT vector	WT vector	WT vector	WT vector	WT vector	WT vector			ΔcspC vector	ΔcspC vector	ΔcspC vector	ΔcspC vector	ΔcspC vector	ΔfliSTvector			ΔcspC rpoS++	ΔcspC rpoS++	ΔcspC rpoS++	ΔcspC rpoS++	ΔcspC rpoS++	ΔcspC rpoS++			BLANK	BLANK	BLANK	BLANK	BLANK	BLANK	AVERAGE
	Well Row		C	D	E	F	G	H			B	C	D	E	F	G			C	D	E	F	G	H			C	D	E	F	G	H
	Well Col		2	2	2	2	2	2			3	3	3	3	3	3			4	4	4	4	4	4			1	1	1	1	1	1
	Content	Time	Sample X26	Sample X38	Sample X50	Sample X62	Sample X74	Sample X86	AVERAGE-Blank	STDDev	Sample X15	Sample X27	Sample X39	Sample X51	Sample X63	Sample X75	AVERAGE-Blank	STDDev	Sample X28	Sample X40	Sample X52	Sample X64	Sample X76	Sample X88	AVERAGE-Blank	STDDev	Sample X25	Sample X37	Sample X49	Sample X61	Sample X73	Sample X85	AVERAGE
	Raw Data (600)	0	0.116	0.122	0.121	0.145	0.132	0.129	0.0106667	0.0103296	0.114	0.12	0.121	0.121	0.121	0.134	0.005	0.0065549	0.12	0.122	0.127	0.127	0.13	0.128	0.00883333	0.00382971	0.114	0.112	0.117	0.115	0.121	0.122	0.116833
	Raw Data (600)	0.25	0.124	0.124	0.117	0.129	0.135	0.128	0.0108333	0.00604704	0.122	0.124	0.119	0.121	0.123	0.138	0.00916667	0.00683374	0.124	0.123	0.121	0.12	0.12	0.119	0.00583333	0.00194079	0.114	0.114	0.116	0.113	0.116	0.119	0.115333
	Raw Data (600)	0.5	0.124	0.126	0.118	0.126	0.136	0.126	0.0101667	0.00579655	0.123	0.125	0.12	0.121	0.122	0.127	0.00716667	0.00260768	0.127	0.124	0.124	0.121	0.121	0.117	0.0065	0.0034448	0.116	0.116	0.115	0.115	0.114	0.119	0.115833
	Raw Data (600)	0.75	0.126	0.127	0.121	0.128	0.139	0.129	0.0123333	0.00592171	0.127	0.128	0.121	0.124	0.125	0.13	0.00983333	0.00318852	0.128	0.126	0.125	0.122	0.121	0.12	0.00766667	0.00314113	0.116	0.115	0.116	0.115	0.116	0.118	0.116
	Raw Data (600)	1	0.128	0.13	0.122	0.13	0.141	0.131	0.0136667	0.00615359	0.128	0.131	0.123	0.125	0.125	0.13	0.0103333	0.00316228	0.131	0.128	0.127	0.122	0.123	0.122	0.00883333	0.00372827	0.116	0.115	0.117	0.116	0.117	0.119	0.116667
	Raw Data (600)	1.25	0.129	0.132	0.122	0.13	0.142	0.132	0.015	0.00646271	0.13	0.13	0.123	0.125	0.126	0.129	0.011	0.00292689	0.143	0.129	0.127	0.124	0.123	0.122	0.0118333	0.00779744	0.117	0.115	0.116	0.114	0.116	0.119	0.116167
	Raw Data (600)	1.5	0.13	0.132	0.123	0.133	0.142	0.133	0.0163333	0.00611283	0.13	0.134	0.125	0.126	0.127	0.134	0.0135	0.0039833	0.133	0.129	0.127	0.124	0.123	0.122	0.0105	0.00417931	0.117	0.115	0.116	0.113	0.116	0.118	0.115833
	Raw Data (600)	1.75	0.134	0.133	0.125	0.134	0.144	0.136	0.0175	0.00608824	0.132	0.134	0.127	0.131	0.13	0.134	0.0145	0.00265832	0.135	0.133	0.132	0.127	0.126	0.124	0.0126667	0.00441588	0.116	0.116	0.118	0.115	0.117	0.119	0.116833
	Raw Data (600)	2	0.134	0.135	0.127	0.135	0.144	0.138	0.0191667	0.00554076	0.132	0.133	0.128	0.129	0.131	0.135	0.015	0.00258199	0.134	0.132	0.132	0.128	0.127	0.126	0.0135	0.00325064	0.116	0.116	0.116	0.115	0.117	0.118	0.116333
	Raw Data (600)	2.25	0.135	0.137	0.128	0.137	0.146	0.138	0.0203333	0.00577639	0.132	0.135	0.129	0.132	0.131	0.138	0.0163333	0.00318852	0.136	0.135	0.133	0.133	0.128	0.128	0.0156667	0.00343026	0.117	0.115	0.117	0.115	0.116	0.119	0.1165
	Raw Data (600)	2.5	0.137	0.139	0.129	0.138	0.147	0.139	0.022	0.00574166	0.134	0.135	0.131	0.132	0.136	0.138	0.0181667	0.00258199	0.137	0.135	0.134	0.129	0.128	0.129	0.0158333	0.00379473	0.116	0.116	0.116	0.115	0.116	0.118	0.116167
	Raw Data (600)	2.75	0.14	0.14	0.13	0.14	0.149	0.141	0.023	0.00603324	0.137	0.138	0.133	0.134	0.135	0.14	0.0191667	0.00263944	0.14	0.136	0.136	0.132	0.132	0.131	0.0175	0.00344964	0.117	0.116	0.117	0.115	0.117	0.12	0.117
	Raw Data (600)	3	0.139	0.143	0.132	0.142	0.15	0.143	0.025	0.00589067	0.138	0.139	0.135	0.139	0.137	0.142	0.0218333	0.00233809	0.141	0.138	0.136	0.133	0.133	0.133	0.0191667	0.00332666	0.117	0.116	0.116	0.115	0.116	0.119	0.1165
	Raw Data (600)	3.25	0.143	0.144	0.133	0.144	0.151	0.147	0.0265	0.00598888	0.141	0.142	0.138	0.14	0.139	0.144	0.0235	0.00216025	0.142	0.14	0.141	0.137	0.134	0.134	0.0208333	0.00352136	0.117	0.116	0.117	0.115	0.117	0.121	0.117167
	Raw Data (600)	3.5	0.147	0.147	0.136	0.147	0.154	0.15	0.0288333	0.00598052	0.143	0.147	0.141	0.142	0.141	0.147	0.0255	0.00281069	0.145	0.145	0.143	0.138	0.137	0.139	0.0231667	0.00360093	0.118	0.116	0.118	0.117	0.119	0.12	0.118
	Raw Data (600)	3.75	0.149	0.147	0.137	0.146	0.155	0.15	0.0298333	0.00595539	0.148	0.15	0.143	0.144	0.144	0.149	0.0288333	0.00301109	0.147	0.145	0.146	0.14	0.138	0.139	0.025	0.003937	0.119	0.117	0.118	0.115	0.116	0.12	0.1175
	Raw Data (600)	4	0.152	0.15	0.139	0.149	0.157	0.153	0.0321667	0.0060663	0.151	0.155	0.145	0.146	0.146	0.153	0.0315	0.0042269	0.151	0.147	0.148	0.143	0.14	0.14	0.027	0.00453505	0.119	0.118	0.118	0.116	0.117	0.119	0.117833
	Raw Data (600)	4.25	0.151	0.15	0.139	0.151	0.159	0.155	0.034	0.00670572	0.153	0.154	0.147	0.149	0.149	0.156	0.0345	0.00350238	0.152	0.149	0.15	0.144	0.142	0.144	0.03	0.00402078	0.117	0.115	0.117	0.115	0.117	0.12	0.116833
	Raw Data (600)	4.5	0.157	0.153	0.143	0.154	0.161	0.158	0.0355	0.00625033	0.158	0.164	0.156	0.154	0.154	0.16	0.0388333	0.00388158	0.156	0.154	0.155	0.148	0.145	0.147	0.032	0.00470815	0.121	0.118	0.119	0.118	0.117	0.12	0.118833
	Raw Data (600)	4.75	0.158	0.155	0.143	0.154	0.162	0.161	0.0371667	0.00689202	0.16	0.166	0.156	0.156	0.156	0.164	0.0413333	0.0044572	0.163	0.156	0.157	0.15	0.148	0.15	0.0356667	0.0056921	0.12	0.117	0.119	0.116	0.118	0.12	0.118333
	Raw Data (600)	5	0.159	0.155	0.145	0.156	0.162	0.161	0.038	0.00618601	0.161	0.166	0.157	0.161	0.16	0.169	0.044	0.00436654	0.161	0.158	0.158	0.154	0.152	0.157	0.0383333	0.00320416	0.118	0.116	0.119	0.117	0.119	0.121	0.118333
	Raw Data (600)	5.25	0.163	0.158	0.148	0.158	0.166	0.165	0.0416667	0.00665332	0.171	0.173	0.164	0.164	0.165	0.172	0.0501667	0.00426224	0.166	0.162	0.163	0.155	0.155	0.157	0.0416667	0.00463321	0.118	0.117	0.118	0.117	0.118	0.12	0.118
	Raw Data (600)	5.5	0.165	0.16	0.148	0.162	0.166	0.169	0.042	0.00739369	0.172	0.176	0.167	0.171	0.168	0.178	0.0523333	0.0043359	0.168	0.166	0.167	0.162	0.16	0.162	0.0445	0.00325064	0.121	0.117	0.12	0.118	0.12	0.122	0.119667
	Raw Data (600)	5.75	0.171	0.162	0.151	0.16	0.169	0.168	0.045	0.00744983	0.179	0.186	0.174	0.174	0.173	0.195	0.0616667	0.00875024	0.174	0.17	0.173	0.162	0.159	0.166	0.0488333	0.0060553	0.119	0.118	0.119	0.117	0.118	0.12	0.1185
	Raw Data (600)	6	0.17	0.162	0.153	0.164	0.167	0.172	0.0456667	0.00680196	0.181	0.188	0.178	0.183	0.178	0.189	0.0638333	0.00479236	0.176	0.173	0.175	0.169	0.168	0.17	0.0528333	0.0033116	0.119	0.117	0.12	0.117	0.119	0.122	0.119
	Raw Data (600)	6.25	0.172	0.164	0.154	0.167	0.171	0.175	0.0478333	0.00752108	0.189	0.194	0.185	0.187	0.185	0.198	0.0703333	0.00527889	0.181	0.177	0.181	0.172	0.173	0.176	0.0573333	0.00382971	0.119	0.117	0.12	0.117	0.12	0.123	0.119333
	Raw Data (600)	6.5	0.171	0.166	0.153	0.166	0.172	0.176	0.0496667	0.00799166	0.195	0.201	0.188	0.192	0.194	0.201	0.0775	0.00511534	0.185	0.18	0.185	0.174	0.173	0.177	0.0613333	0.00525357	0.119	0.116	0.118	0.116	0.117	0.12	0.117667
	Raw Data (600)	6.75	0.177	0.168	0.158	0.166	0.174	0.18	0.051	0.00809321	0.207	0.213	0.197	0.199	0.198	0.213	0.085	0.00747663	0.193	0.185	0.191	0.18	0.176	0.181	0.0648333	0.00662319	0.121	0.119	0.121	0.117	0.119	0.12	0.1195
	Raw Data (600)	7	0.181	0.17	0.158	0.169	0.177	0.181	0.0536667	0.00886942	0.215	0.228	0.212	0.211	0.205	0.224	0.0968333	0.00861201	0.201	0.197	0.204	0.187	0.181	0.188	0.074	0.0090111	0.121	0.119	0.119	0.116	0.118	0.121	0.119
	Raw Data (600)	7.25	0.179	0.171	0.161	0.171	0.177	0.186	0.055	0.00854205	0.224	0.234	0.215	0.22	0.216	0.234	0.104667	0.0084951	0.2	0.194	0.201	0.189	0.189	0.193	0.0751667	0.00520256	0.12	0.117	0.119	0.117	0.12	0.122	0.119167
	Raw Data (600)	7.5	0.18	0.171	0.16	0.174	0.178	0.185	0.0563333	0.0086641	0.234	0.246	0.225	0.233	0.227	0.246	0.116833	0.00906458	0.203	0.197	0.217	0.208	0.198	0.197	0.085	0.0079666	0.119	0.116	0.118	0.116	0.119	0.122	0.118333
	Raw Data (600)	7.75	0.181	0.174	0.162	0.173	0.178	0.189	0.0566667	0.00902035	0.249	0.26	0.239	0.244	0.239	0.261	0.129167	0.00989276	0.21	0.204	0.212	0.2	0.2	0.214	0.0871667	0.00615359	0.121	0.117	0.119	0.118	0.12	0.122	0.1195
	Raw Data (600)	8	0.186	0.175	0.163	0.176	0.181	0.19	0.0593333	0.00952365	0.261	0.277	0.252	0.258	0.252	0.278	0.143833	0.0117644	0.219	0.208	0.218	0.205	0.207	0.208	0.0916667	0.00604704	0.119	0.118	0.12	0.118	0.119	0.121	0.119167
	Raw Data (600)	8.25	0.184	0.176	0.164	0.178	0.181	0.192	0.0603333	0.00930412	0.279	0.295	0.275	0.273	0.269	0.295	0.162167	0.0113137	0.222	0.216	0.225	0.209	0.212	0.223	0.099	0.00649359	0.12	0.117	0.119	0.117	0.118	0.122	0.118833
	Raw Data (600)	8.5	0.187	0.176	0.164	0.177	0.18	0.192	0.0608333	0.0097091	0.297	0.314	0.284	0.291	0.284	0.317	0.179333	0.0145522	0.226	0.219	0.232	0.218	0.218	0.221	0.103833	0.00560952	0.119	0.117	0.119	0.117	0.118	0.121	0.1185
	Raw Data (600)	8.75	0.197	0.179	0.167	0.178	0.186	0.196	0.0641667	0.0115484	0.326	0.345	0.308	0.313	0.306	0.342	0.203667	0.0171309	0.245	0.236	0.247	0.23	0.23	0.231	0.116833	0.00771362	0.122	0.12	0.12	0.118	0.118	0.12	0.119667
	Raw Data (600)	9	0.192	0.179	0.168	0.18	0.184	0.197	0.0645	0.0102697	0.345	0.369	0.33	0.337	0.329	0.366	0.227167	0.0176409	0.243	0.232	0.249	0.233	0.235	0.238	0.1195	0.00656252	0.119	0.117	0.119	0.118	0.119	0.121	0.118833
	Raw Data (600)	9.25	0.201	0.182	0.17	0.179	0.187	0.196	0.0673333	0.0113739	0.379	0.404	0.36	0.364	0.353	0.398	0.257833	0.0210016	0.253	0.242	0.26	0.24	0.242	0.257	0.1305	0.0087178	0.121	0.118	0.119	0.116	0.117	0.12	0.1185
	Raw Data (600)	9.5	0.193	0.181	0.17	0.183	0.187	0.206	0.0676667	0.0121436	0.414	0.44	0.386	0.393	0.382	0.429	0.288333	0.0240139	0.263	0.253	0.27	0.253	0.26	0.271	0.142667	0.00789092	0.12	0.117	0.119	0.117	0.119	0.122	0.119
	Raw Data (600)	9.75	0.2	0.184	0.171	0.183	0.188	0.2	0.068	0.0111116	0.447	0.473	0.42	0.425	0.412	0.462	0.320167	0.0246205	0.275	0.262	0.282	0.258	0.262	0.266	0.147833	0.00915969	0.122	0.119	0.12	0.118	0.118	0.121	0.119667
	Raw Data (600)	10	0.197	0.186	0.173	0.185	0.19	0.206	0.0703333	0.0112561	0.488	0.51	0.459	0.459	0.445	0.496	0.357	0.0254513	0.284	0.271	0.293	0.27	0.274	0.292	0.1615	0.0104243	0.121	0.118	0.12	0.117	0.118	0.121	0.119167
	Raw Data (600)	10.25	0.201	0.187	0.172	0.185	0.192	0.207	0.0718333	0.0124043	0.523	0.544	0.49	0.491	0.48	0.523	0.389667	0.0250659	0.296	0.279	0.306	0.281	0.287	0.294	0.171667	0.0101735	0.121	0.118	0.121	0.115	0.118	0.12	0.118833
	Raw Data (600)	10.5	0.202	0.188	0.174	0.188	0.193	0.209	0.0726667	0.0122093	0.544	0.564	0.516	0.516	0.502	0.548	0.412	0.0238132	0.308	0.29	0.322	0.293	0.302	0.316	0.1855	0.0126241	0.121	0.119	0.119	0.119	0.119	0.121	0.119667
	Raw Data (600)	10.75	0.204	0.19	0.175	0.188	0.194	0.21	0.074	0.0123895	0.578	0.596	0.547	0.544	0.531	0.574	0.442167	0.0247602	0.328	0.303	0.342	0.309	0.317	0.333	0.2025	0.0149131	0.121	0.119	0.12	0.117	0.119	0.121	0.1195
	Raw Data (600)	11	0.202	0.19	0.176	0.188	0.194	0.214	0.0751667	0.0129615	0.597	0.617	0.568	0.566	0.553	0.593	0.4635	0.0239305	0.342	0.317	0.357	0.327	0.336	0.337	0.217167	0.0135647	0.12	0.118	0.119	0.118	0.118	0.12	0.118833
	Raw Data (600)	11.25	0.205	0.193	0.178	0.193	0.197	0.212	0.077	0.0116562	0.618	0.636	0.591	0.591	0.579	0.618	0.486167	0.0217509	0.36	0.334	0.374	0.344	0.354	0.355	0.234167	0.0136785	0.121	0.117	0.12	0.118	0.119	0.121	0.119333
	Raw Data (600)	11.5	0.206	0.191	0.178	0.191	0.197	0.217	0.0776667	0.0135154	0.645	0.657	0.613	0.615	0.603	0.644	0.5105	0.0218701	0.379	0.347	0.395	0.36	0.372	0.389	0.254667	0.0179963	0.121	0.118	0.12	0.117	0.118	0.12	0.119
	Raw Data (600)	11.75	0.204	0.196	0.179	0.191	0.2	0.213	0.0788333	0.0116175	0.663	0.678	0.631	0.631	0.622	0.661	0.529333	0.0225714	0.407	0.368	0.42	0.382	0.394	0.416	0.2795	0.0203019	0.12	0.117	0.119	0.117	0.118	0.119	0.118333
	Raw Data (600)	12	0.208	0.196	0.18	0.193	0.2	0.222	0.0806667	0.0142326	0.69	0.708	0.659	0.659	0.647	0.685	0.5555	0.023278	0.425	0.384	0.445	0.401	0.418	0.419	0.296167	0.020887	0.121	0.117	0.119	0.118	0.119	0.121	0.119167
	Raw Data (600)	12.25	0.209	0.198	0.182	0.195	0.201	0.221	0.0821667	0.0131909	0.71	0.726	0.676	0.676	0.665	0.705	0.574167	0.0240167	0.451	0.405	0.469	0.425	0.443	0.468	0.324667	0.025026	0.121	0.118	0.119	0.117	0.118	0.12	0.118833
	Raw Data (600)	12.5	0.209	0.198	0.183	0.196	0.202	0.215	0.0813333	0.0111131	0.72	0.737	0.693	0.695	0.684	0.724	0.589667	0.0210087	0.466	0.424	0.486	0.446	0.467	0.493	0.3445	0.0255395	0.12	0.117	0.12	0.117	0.119	0.122	0.119167
	Raw Data (600)	12.75	0.213	0.198	0.183	0.197	0.203	0.229	0.0846667	0.0157024	0.755	0.769	0.724	0.725	0.711	0.75	0.619833	0.02228	0.505	0.452	0.516	0.473	0.49	0.495	0.369333	0.0230022	0.121	0.118	0.119	0.117	0.118	0.122	0.119167
	Raw Data (600)	13	0.215	0.2	0.185	0.198	0.204	0.227	0.0861667	0.0145522	0.777	0.8	0.752	0.744	0.73	0.766	0.642833	0.025026	0.524	0.473	0.538	0.496	0.511	0.509	0.389833	0.02251	0.121	0.117	0.119	0.117	0.118	0.12	0.118667
	Raw Data (600)	13.25	0.213	0.202	0.186	0.2	0.206	0.229	0.0863333	0.0143527	0.783	0.797	0.755	0.756	0.744	0.783	0.65	0.0208006	0.544	0.499	0.56	0.519	0.536	0.533	0.412167	0.0209897	0.121	0.118	0.119	0.118	0.12	0.122	0.119667
	Raw Data (600)	13.5	0.219	0.204	0.188	0.201	0.207	0.234	0.0891667	0.0158672	0.811	0.832	0.789	0.782	0.77	0.81	0.679333	0.0227332	0.575	0.522	0.584	0.543	0.557	0.567	0.438333	0.0226627	0.121	0.118	0.12	0.118	0.12	0.121	0.119667
	Raw Data (600)	13.75	0.228	0.208	0.189	0.204	0.209	0.231	0.0921667	0.0157067	0.835	0.854	0.806	0.798	0.784	0.823	0.697333	0.0256879	0.582	0.536	0.594	0.557	0.572	0.582	0.451167	0.0209356	0.12	0.116	0.12	0.119	0.119	0.122	0.119333
	Raw Data (600)	14	0.225	0.206	0.188	0.203	0.21	0.229	0.0915	0.0150654	0.844	0.867	0.82	0.819	0.807	0.845	0.715	0.0221781	0.613	0.563	0.618	0.575	0.591	0.58	0.471333	0.0217624	0.12	0.118	0.119	0.117	0.118	0.12	0.118667
	Raw Data (600)	14.25	0.227	0.208	0.192	0.206	0.214	0.24	0.0953333	0.0168967	0.874	0.892	0.848	0.847	0.833	0.873	0.742	0.0220129	0.639	0.587	0.642	0.604	0.615	0.601	0.4955	0.0219332	0.12	0.118	0.119	0.118	0.119	0.121	0.119167
	Raw Data (600)	14.5	0.226	0.209	0.192	0.206	0.212	0.237	0.0946667	0.0158072	0.886	0.911	0.863	0.866	0.849	0.888	0.758167	0.0221758	0.655	0.606	0.66	0.618	0.634	0.618	0.512833	0.0218396	0.12	0.118	0.12	0.117	0.118	0.121	0.119
	Raw Data (600)	14.75	0.223	0.212	0.194	0.21	0.214	0.231	0.0951667	0.0125698	0.883	0.902	0.86	0.858	0.854	0.895	0.7565	0.0207236	0.658	0.616	0.673	0.634	0.648	0.639	0.525833	0.0197956	0.119	0.118	0.119	0.118	0.119	0.12	0.118833
	Raw Data (600)	15	0.234	0.213	0.196	0.212	0.216	0.25	0.101333	0.0189781	0.926	0.948	0.904	0.902	0.888	0.929	0.797333	0.0219856	0.697	0.648	0.702	0.662	0.672	0.659	0.5545	0.0217225	0.121	0.117	0.119	0.117	0.118	0.121	0.118833
	Raw Data (600)	15.25	0.237	0.214	0.195	0.212	0.216	0.249	0.1015	0.0193365	0.95	0.969	0.921	0.913	0.9	0.943	0.813667	0.0257578	0.708	0.661	0.712	0.674	0.688	0.676	0.5675	0.0201569	0.12	0.118	0.119	0.118	0.118	0.121	0.119
	Raw Data (600)	15.5	0.234	0.215	0.197	0.211	0.216	0.251	0.102833	0.0190018	0.966	0.981	0.94	0.936	0.926	0.967	0.834833	0.0216117	0.733	0.681	0.735	0.695	0.708	0.718	0.593833	0.0213135	0.119	0.118	0.118	0.116	0.116	0.12	0.117833
	Raw Data (600)	15.75	0.239	0.217	0.198	0.213	0.219	0.253	0.104333	0.0196613	0.979	1.005	0.958	0.95	0.937	0.983	0.849833	0.0248891	0.745	0.702	0.75	0.71	0.724	0.714	0.605333	0.0194773	0.12	0.118	0.119	0.117	0.118	0.121	0.118833
	Raw Data (600)	16	0.239	0.22	0.202	0.217	0.223	0.252	0.1065	0.0175812	1	1.019	0.972	0.97	0.957	1.004	0.868	0.0240666	0.762	0.716	0.77	0.726	0.743	0.747	0.625	0.0205815	0.12	0.118	0.118	0.117	0.119	0.122	0.119
	Raw Data (600)	16.25	0.244	0.222	0.205	0.219	0.223	0.258	0.1095	0.0191076	1.024	1.048	1.004	0.996	0.977	1.02	0.8925	0.0246881	0.785	0.732	0.785	0.743	0.758	0.763	0.642	0.021587	0.119	0.118	0.119	0.118	0.119	0.121	0.119
	Raw Data (600)	16.5	0.247	0.222	0.205	0.22	0.226	0.254	0.109833	0.0182428	1.04	1.061	1.017	1.014	0.996	1.036	0.908167	0.0229579	0.801	0.751	0.799	0.758	0.775	0.778	0.657833	0.0205037	0.121	0.118	0.12	0.117	0.118	0.121	0.119167
	Raw Data (600)	16.75	0.246	0.226	0.206	0.224	0.227	0.261	0.113	0.0191694	1.053	1.079	1.035	1.024	1.011	1.051	0.9235	0.0241033	0.821	0.769	0.818	0.778	0.792	0.799	0.6775	0.0209133	0.12	0.117	0.119	0.117	0.118	0.121	0.118667
	Raw Data (600)	17	0.252	0.227	0.207	0.225	0.231	0.263	0.115	0.0201635	1.074	1.092	1.049	1.038	1.021	1.063	0.937	0.025561	0.823	0.774	0.825	0.782	0.802	0.804	0.6825	0.0207718	0.12	0.118	0.119	0.118	0.119	0.121	0.119167
	Raw Data (600)	17.25	0.253	0.228	0.21	0.226	0.231	0.264	0.116	0.019674	1.089	1.111	1.069	1.066	1.047	1.09	0.959333	0.022527	0.85	0.801	0.849	0.81	0.826	0.831	0.7085	0.0199541	0.12	0.118	0.12	0.117	0.119	0.122	0.119333
	Raw Data (600)	17.5	0.254	0.231	0.211	0.228	0.233	0.267	0.118167	0.0199867	1.11	1.124	1.083	1.075	1.06	1.099	0.972667	0.0236256	0.868	0.819	0.864	0.824	0.841	0.846	0.7245	0.0200666	0.121	0.118	0.119	0.117	0.118	0.122	0.119167
	Raw Data (600)	17.75	0.253	0.234	0.217	0.232	0.235	0.29	0.123667	0.0254931	1.124	1.14	1.088	1.071	1.054	1.104	0.977	0.0323507	0.885	0.834	0.88	0.838	0.855	0.871	0.740667	0.0215847	0.121	0.118	0.121	0.119	0.119	0.121	0.119833
	Raw Data (600)	18	0.258	0.236	0.214	0.231	0.238	0.27	0.122667	0.0199641	1.136	1.153	1.114	1.112	1.093	1.136	1.0055	0.0216056	0.893	0.851	0.894	0.851	0.869	0.874	0.7535	0.0190788	0.118	0.118	0.119	0.118	0.118	0.12	0.1185
	Raw Data (600)	18.25	0.263	0.236	0.217	0.233	0.24	0.27	0.125167	0.0198133	1.154	1.172	1.125	1.119	1.106	1.147	1.01917	0.0246691	0.907	0.858	0.906	0.861	0.882	0.885	0.765167	0.0210658	0.118	0.117	0.119	0.117	0.117	0.12	0.118
	Raw Data (600)	18.5	0.271	0.239	0.219	0.235	0.242	0.283	0.129	0.0240035	1.172	1.191	1.155	1.15	1.137	1.17	1.04333	0.0190866	0.935	0.884	0.927	0.89	0.906	0.906	0.788833	0.01999	0.12	0.118	0.119	0.118	0.118	0.122	0.119167
	Raw Data (600)	18.75	0.261	0.241	0.22	0.238	0.244	0.29	0.131	0.0239833	1.19	1.206	1.16	1.148	1.139	1.18	1.0525	0.0258438	0.95	0.897	0.939	0.896	0.916	0.927	0.802833	0.022031	0.119	0.117	0.118	0.116	0.118	0.12	0.118
	Raw Data (600)	19	0.259	0.244	0.221	0.244	0.251	0.28	0.131667	0.0194671	1.194	1.209	1.157	1.139	1.13	1.17	1.04833	0.0308334	0.94	0.895	0.94	0.902	0.921	0.926	0.8025	0.0188856	0.119	0.118	0.118	0.118	0.117	0.119	0.118167
	Raw Data (600)	19.25	0.274	0.247	0.225	0.246	0.251	0.287	0.135667	0.0221179	1.213	1.231	1.194	1.184	1.17	1.205	1.08017	0.0216587	0.975	0.929	0.968	0.928	0.947	0.948	0.829833	0.0194053	0.121	0.119	0.12	0.117	0.118	0.121	0.119333
	Raw Data (600)	19.5	0.289	0.249	0.226	0.245	0.251	0.287	0.1395	0.0249993	1.228	1.247	1.212	1.198	1.192	1.231	1.09967	0.0210808	0.985	0.936	0.979	0.937	0.958	0.96	0.840833	0.0204491	0.119	0.117	0.119	0.117	0.118	0.12	0.118333
	Raw Data (600)	19.75	0.284	0.249	0.229	0.247	0.255	0.298	0.140833	0.0256723	1.249	1.274	1.221	1.213	1.208	1.242	1.115	0.0251933	1.011	0.962	1.005	0.966	0.979	0.985	0.865167	0.0200067	0.12	0.119	0.119	0.118	0.119	0.122	0.1195
	Raw Data (600)	20	0.295	0.254	0.232	0.249	0.259	0.299	0.144333	0.0266733	1.266	1.288	1.244	1.234	1.222	1.264	1.13267	0.0241578	1.024	0.977	1.02	0.978	0.995	0.993	0.8775	0.0201734	0.121	0.119	0.12	0.119	0.121	0.122	0.120333
	Raw Data (600)	20.25	0.286	0.255	0.233	0.251	0.258	0.309	0.146833	0.0273691	1.283	1.292	1.247	1.229	1.214	1.26	1.13567	0.0303145	1.04	0.991	1.035	0.988	1.003	1.014	0.893333	0.0219765	0.119	0.118	0.119	0.116	0.118	0.121	0.1185
	Raw Data (600)	20.5	0.31	0.257	0.235	0.252	0.26	0.302	0.150667	0.0297971	1.291	1.316	1.273	1.254	1.244	1.28	1.15767	0.0259127	1.038	0.981	1.023	0.986	1.006	1.003	0.8875	0.0216649	0.119	0.117	0.12	0.117	0.118	0.121	0.118667
	Raw Data (600)	20.75	0.307	0.26	0.239	0.258	0.265	0.31	0.154333	0.0287709	1.308	1.32	1.288	1.267	1.268	1.293	1.17183	0.0212006	1.064	1.022	1.062	1.016	1.034	1.035	0.92	0.0200641	0.12	0.118	0.118	0.118	0.118	0.121	0.118833
	Raw Data (600)	21	0.317	0.264	0.239	0.258	0.266	0.309	0.156833	0.0306774	1.312	1.333	1.301	1.272	1.277	1.297	1.18	0.0225625	1.08	1.031	1.072	1.026	1.047	1.047	0.931833	0.0216217	0.119	0.118	0.118	0.117	0.119	0.121	0.118667
	Raw Data (600)	21.25	0.297	0.266	0.241	0.261	0.27	0.322	0.157333	0.0287848	1.317	1.348	1.294	1.276	1.281	1.333	1.18933	0.0291713	1.098	1.052	1.096	1.043	1.06	1.065	0.950167	0.0229434	0.121	0.117	0.119	0.117	0.118	0.121	0.118833
	Raw Data (600)	21.5	0.295	0.269	0.246	0.265	0.273	0.319	0.158333	0.0255689	1.318	1.361	1.313	1.284	1.286	1.315	1.19333	0.0279386	1.1	1.057	1.109	1.052	1.072	1.071	0.957333	0.0229732	0.121	0.119	0.119	0.117	0.119	0.122	0.1195
	Raw Data (600)	21.75	0.305	0.273	0.25	0.269	0.276	0.334	0.1645	0.0300183	1.332	1.365	1.32	1.291	1.29	1.325	1.2005	0.0280482	1.118	1.075	1.119	1.065	1.085	1.082	0.970667	0.0226333	0.122	0.12	0.119	0.118	0.119	0.122	0.12
	Raw Data (600)	22	0.309	0.274	0.251	0.273	0.28	0.337	0.1675	0.0306377	1.347	1.365	1.32	1.301	1.3	1.333	1.20783	0.0258121	1.137	1.095	1.141	1.084	1.103	1.114	0.9925	0.0229056	0.121	0.119	0.12	0.119	0.119	0.121	0.119833
	Raw Data (600)	22.25	0.298	0.279	0.253	0.275	0.281	0.345	0.17	0.0312138	1.342	1.375	1.322	1.314	1.309	1.34	1.21517	0.0242872	1.141	1.084	1.123	1.079	1.102	1.119	0.9895	0.0240333	0.12	0.117	0.118	0.117	0.118	0.121	0.1185
	Raw Data (600)	22.5	0.309	0.282	0.257	0.277	0.284	0.358	0.175833	0.0352746	1.36	1.383	1.33	1.314	1.323	1.351	1.22483	0.0259287	1.156	1.117	1.171	1.109	1.126	1.126	1.0155	0.0240617	0.119	0.118	0.119	0.117	0.118	0.121	0.118667
	Raw Data (600)	22.75	0.31	0.285	0.259	0.28	0.3	0.35	0.178833	0.0311876	1.364	1.395	1.341	1.324	1.331	1.359	1.23383	0.0260282	1.171	1.139	1.182	1.123	1.142	1.141	1.03117	0.0221781	0.119	0.117	0.118	0.118	0.118	0.121	0.1185
	Raw Data (600)	23	0.315	0.285	0.261	0.285	0.294	0.35	0.18	0.0307094	1.381	1.406	1.344	1.332	1.343	1.365	1.2435	0.0278956	1.178	1.139	1.2	1.128	1.15	1.144	1.03817	0.027098	0.119	0.117	0.119	0.117	0.118	0.12	0.118333
	Raw Data (600)	23.25	0.329	0.289	0.264	0.288	0.296	0.359	0.184833	0.0340436	1.395	1.417	1.357	1.342	1.351	1.379	1.25417	0.0288288	1.207	1.166	1.222	1.149	1.171	1.157	1.05933	0.0291525	0.12	0.118	0.12	0.117	0.12	0.121	0.119333
	Raw Data (600)	23.5	0.339	0.294	0.268	0.292	0.301	0.364	0.189833	0.0351606	1.396	1.416	1.367	1.351	1.366	1.388	1.26083	0.0237459	1.221	1.187	1.258	1.16	1.186	1.17	1.07717	0.0363758	0.121	0.119	0.12	0.118	0.12	0.121	0.119833
	Raw Data (600)	23.75	0.329	0.302	0.274	0.296	0.306	0.38	0.195333	0.0366374	1.404	1.43	1.376	1.351	1.366	1.436	1.27467	0.0349767	1.231	1.179	1.218	1.165	1.19	1.187	1.07583	0.024779	0.121	0.118	0.119	0.119	0.118	0.12	0.119167
	Raw Data (600)	24	0.344	0.3	0.277	0.299	0.312	0.378	0.199	0.036544	1.41	1.438	1.38	1.363	1.371	1.39	1.27267	0.0278209	1.244	1.209	1.259	1.185	1.204	1.187	1.09533	0.0303886	0.12	0.118	0.12	0.118	0.119	0.121	0.119333

## Sheet: Fig6 B
		Strain	4/74 WT	4/74 WT	4/74 WT	4/74 WT	4/74 WT	4/74 WT			SNW133	SNW133	SNW133	SNW133	SNW133	SNW133			4/74 WT	4/74 WT	4/74 WT	4/74 WT	4/74 WT	4/74 WT			SNW133	SNW133	SNW133	SNW133	SNW133	SNW133			SNW160	SNW160	SNW160	SNW160	SNW160	SNW160			SNW315	SNW315	SNW315	SNW315	SNW315	SNW315
		medium	M9+Succ	M9+Succ	M9+Succ	M9+Succ	M9+Succ	M9+Succ			M9+Succ	M9+Succ	M9+Succ	M9+Succ	M9+Succ	M9+Succ			M9+Succ + 0.5 µg/ml AHT	M9+Succ + 0.5 µg/ml AHT	M9+Succ + 0.5 µg/ml AHT	M9+Succ + 0.5 µg/ml AHT	M9+Succ + 0.5 µg/ml AHT	M9+Succ + 0.5 µg/ml AHT			M9+Succ + 0.5 µg/ml AHT	M9+Succ + 0.5 µg/ml AHT	M9+Succ + 0.5 µg/ml AHT	M9+Succ + 0.5 µg/ml AHT	M9+Succ + 0.5 µg/ml AHT	M9+Succ + 0.5 µg/ml AHT	AVERAGE-Blank	STDDev	M9+Succ	M9+Succ	M9+Succ	M9+Succ	M9+Succ	M9+Succ			M9+Succ	M9+Succ	M9+Succ	M9+Succ	M9+Succ	M9+Succ
		Legend	WT	WT	WT	WT	WT	WT			tetR-PtetA-dctA	tetR-PtetA-dctA	tetR-PtetA-dctA	tetR-PtetA-dctA	tetR-PtetA-dctA	tetR-PtetA-dctA			WT + AHT	WT + AHT	WT + AHT	WT + AHT	WT + AHT	WT + AHT			tetR-PtetA-dctA +AHT	tetR-PtetA-dctA +AHT	tetR-PtetA-dctA +AHT	tetR-PtetA-dctA +AHT	tetR-PtetA-dctA +AHT	tetR-PtetA-dctA +AHT			dctAmut1	dctAmut1	dctAmut1	dctAmut1	dctAmut1	dctAmut1			dctAmut2	dctAmut2	dctAmut2	dctAmut2	dctAmut2	dctAmut2
	Well Row		C	D	E	F	G	H			C	D	E	F	G	H			A	B	D	E	F	G			B	C	D	E	F	G			B	C	D	E	F	G			B	C	D	E	F	G
	Well Col		3	3	3	3	3	3			5	5	5	5	5	5			8	8	8	8	8	8			9	9	9	9	9	9			6	6	6	6	6	6			7	7	7	7	7	7
	Content	Time	Sample X27	Sample X39	Sample X51	Sample X63	Sample X75	Sample X87	AVERAGE-Blank	STDDev	Sample X29	Sample X41	Sample X53	Sample X65	Sample X77	Sample X89	AVERAGE-Blank	STDDev	Sample X8	Sample X20	Sample X44	Sample X56	Sample X68	Sample X80	AVERAGE-Blank	STDDev	Sample X21	Sample X33	Sample X45	Sample X57	Sample X69	Sample X81	AVERAGE-Blank	STDDev	Sample X18	Sample X30	Sample X42	Sample X54	Sample X66	Sample X78	AVERAGE-Blank	STDDev	Sample X19	Sample X31	Sample X43	Sample X55	Sample X67	Sample X79	AVERAGE-Blank
	Raw Data (600)	0	0.153	0.211	0.17	0.145	0.139	0.137	0.0293333	0.0280743	0.119	0.132	0.127	0.124	0.127	0.125	-0.00416667	0.00427395	0.124	0.121	0.122	0.123	0.123	0.121	-0.0075	0.00121106	0.134	0.123	0.127	0.125	0.123	0.136	-0.00183333	0.00565685	0.132	0.119	0.128	0.129	0.135	0.132	-0.000666667	0.00556477	0.124	0.121	0.123	0.126	0.124	0.129	-0.00533333
	Raw Data (600)	0.25	0.138	0.137	0.134	0.128	0.147	0.131	0.0015	0.00661564	0.137	0.14	0.132	0.131	0.136	0.125	-0.000833333	0.00531977	0.118	0.12	0.126	0.128	0.128	0.128	-0.00966667	0.00450185	0.118	0.121	0.124	0.132	0.127	0.131	-0.00883333	0.00554076	0.138	0.141	0.132	0.14	0.144	0.129	0.003	0.00571548	0.119	0.121	0.122	0.126	0.126	0.127	-0.0108333
	Raw Data (600)	0.5	0.135	0.134	0.133	0.128	0.143	0.129	0.001	0.00535413	0.132	0.141	0.13	0.13	0.135	0.124	-0.000666667	0.0056921	0.119	0.12	0.125	0.127	0.128	0.128	-0.00816667	0.00403733	0.118	0.12	0.122	0.129	0.126	0.13	-0.0085	0.00491596	0.139	0.138	0.131	0.14	0.13	0.129	0.00183333	0.00500999	0.12	0.122	0.121	0.126	0.126	0.126	-0.00916667
	Raw Data (600)	0.75	0.137	0.135	0.134	0.128	0.144	0.132	0.00266667	0.00536656	0.133	0.14	0.131	0.129	0.135	0.125	-0.000166667	0.00515429	0.12	0.12	0.124	0.129	0.127	0.127	-0.00783333	0.00383406	0.118	0.121	0.124	0.131	0.128	0.131	-0.00683333	0.00539444	0.139	0.136	0.133	0.14	0.16	0.128	0.007	0.0110212	0.12	0.121	0.121	0.128	0.126	0.127	-0.0085
	Raw Data (600)	1	0.137	0.136	0.136	0.126	0.144	0.133	0.004	0.00585377	0.135	0.139	0.132	0.129	0.134	0.124	0.000833333	0.00519294	0.12	0.123	0.125	0.129	0.128	0.129	-0.00566667	0.0036697	0.12	0.123	0.124	0.132	0.128	0.13	-0.00516667	0.00457894	0.143	0.135	0.133	0.141	0.136	0.13	0.005	0.00488535	0.123	0.122	0.123	0.128	0.128	0.128	-0.006
	Raw Data (600)	1.25	0.14	0.139	0.136	0.129	0.148	0.136	0.005	0.00622896	0.135	0.144	0.133	0.13	0.137	0.126	0.00116667	0.00617792	0.124	0.124	0.129	0.132	0.13	0.13	-0.00483333	0.00337145	0.123	0.126	0.129	0.135	0.13	0.133	-0.00366667	0.0044121	0.148	0.136	0.137	0.145	0.172	0.133	0.0121667	0.0143306	0.126	0.125	0.128	0.132	0.131	0.132	-0.004
	Raw Data (600)	1.5	0.142	0.14	0.137	0.128	0.147	0.137	0.00733333	0.00634823	0.134	0.145	0.132	0.131	0.135	0.126	0.00266667	0.00630608	0.125	0.126	0.129	0.132	0.13	0.13	-0.0025	0.00265832	0.123	0.126	0.126	0.136	0.131	0.132	-0.00216667	0.00481664	0.149	0.143	0.135	0.143	0.135	0.134	0.00866667	0.00608002	0.127	0.127	0.129	0.131	0.131	0.131	-0.00183333
	Raw Data (600)	1.75	0.142	0.142	0.138	0.133	0.149	0.139	0.0085	0.00531977	0.141	0.147	0.134	0.132	0.137	0.126	0.00416667	0.00730525	0.127	0.128	0.131	0.132	0.131	0.133	-0.00166667	0.00233809	0.127	0.13	0.13	0.14	0.133	0.136	0.000666667	0.00471876	0.153	0.138	0.139	0.146	0.136	0.136	0.00933333	0.00680196	0.128	0.131	0.134	0.132	0.134	0.135	0.000333333
	Raw Data (600)	2	0.146	0.144	0.142	0.134	0.143	0.14	0.0103333	0.0041833	0.14	0.149	0.134	0.133	0.137	0.126	0.00533333	0.00771362	0.128	0.128	0.133	0.134	0.133	0.133	0.000333333	0.00273861	0.127	0.131	0.131	0.14	0.134	0.137	0.00216667	0.00467618	0.157	0.139	0.141	0.147	0.138	0.137	0.012	0.00765289	0.134	0.131	0.138	0.135	0.137	0.138	0.00433333
	Raw Data (600)	2.25	0.147	0.147	0.145	0.137	0.139	0.143	0.0103333	0.00419524	0.144	0.152	0.137	0.135	0.139	0.128	0.0065	0.00818332	0.132	0.138	0.137	0.137	0.136	0.137	0.0035	0.00213698	0.132	0.134	0.136	0.145	0.137	0.139	0.0045	0.00453505	0.164	0.147	0.146	0.151	0.141	0.139	0.0153333	0.00894427	0.139	0.138	0.143	0.139	0.139	0.141	0.00716667
	Raw Data (600)	2.5	0.149	0.148	0.146	0.143	0.142	0.144	0.0125	0.00280476	0.145	0.153	0.137	0.136	0.139	0.129	0.007	0.00825631	0.137	0.135	0.14	0.139	0.138	0.139	0.00516667	0.00178885	0.137	0.139	0.137	0.144	0.14	0.143	0.00716667	0.00296648	0.165	0.145	0.148	0.154	0.169	0.142	0.021	0.0110167	0.142	0.138	0.147	0.143	0.142	0.147	0.0103333
	Raw Data (600)	2.75	0.149	0.148	0.145	0.143	0.141	0.147	0.0138333	0.00308221	0.141	0.151	0.136	0.135	0.138	0.129	0.00666667	0.00736659	0.136	0.136	0.14	0.141	0.138	0.14	0.00683333	0.00216795	0.137	0.14	0.139	0.147	0.142	0.143	0.00966667	0.00350238	0.159	0.146	0.147	0.154	0.142	0.149	0.0178333	0.00609098	0.143	0.141	0.147	0.142	0.145	0.147	0.0125
	Raw Data (600)	3	0.152	0.15	0.148	0.143	0.143	0.145	0.0155	0.00376386	0.142	0.151	0.137	0.136	0.139	0.128	0.0075	0.00757408	0.137	0.136	0.139	0.143	0.14	0.14	0.00783333	0.00248328	0.139	0.14	0.141	0.149	0.143	0.144	0.0113333	0.00361478	0.162	0.149	0.149	0.155	0.145	0.144	0.0193333	0.00677249	0.142	0.142	0.148	0.143	0.146	0.146	0.0131667
	Raw Data (600)	3.25	0.153	0.153	0.151	0.147	0.143	0.149	0.0161667	0.00388158	0.144	0.153	0.14	0.137	0.141	0.129	0.0075	0.00791623	0.138	0.149	0.143	0.145	0.142	0.144	0.0103333	0.00361939	0.146	0.146	0.144	0.153	0.147	0.15	0.0145	0.00326599	0.165	0.153	0.152	0.158	0.148	0.147	0.0206667	0.00673548	0.149	0.146	0.154	0.151	0.151	0.154	0.0176667
	Raw Data (600)	3.5	0.154	0.153	0.151	0.147	0.143	0.151	0.0181667	0.00411906	0.145	0.15	0.137	0.136	0.139	0.129	0.00766667	0.00733939	0.141	0.139	0.143	0.145	0.142	0.143	0.0105	0.00204124	0.144	0.146	0.146	0.154	0.147	0.149	0.016	0.00350238	0.159	0.151	0.153	0.158	0.148	0.147	0.021	0.00500666	0.147	0.148	0.155	0.148	0.152	0.152	0.0186667
	Raw Data (600)	3.75	0.156	0.157	0.153	0.149	0.146	0.151	0.0191667	0.00419524	0.145	0.154	0.141	0.138	0.142	0.13	0.00883333	0.00791623	0.143	0.141	0.146	0.148	0.148	0.147	0.0126667	0.00288097	0.148	0.149	0.15	0.159	0.152	0.154	0.0191667	0.00404969	0.167	0.166	0.157	0.162	0.152	0.151	0.0263333	0.00691134	0.157	0.151	0.16	0.155	0.157	0.156	0.0231667
	Raw Data (600)	4	0.158	0.157	0.154	0.152	0.15	0.158	0.0221667	0.00337145	0.147	0.153	0.138	0.139	0.141	0.131	0.00883333	0.00763544	0.145	0.142	0.147	0.15	0.146	0.147	0.0135	0.00263944	0.151	0.165	0.152	0.162	0.154	0.158	0.0243333	0.00565685	0.166	0.157	0.158	0.163	0.152	0.154	0.0256667	0.00531664	0.158	0.157	0.163	0.157	0.159	0.159	0.0261667
	Raw Data (600)	4.25	0.159	0.161	0.156	0.152	0.147	0.153	0.0221667	0.00508593	0.148	0.155	0.14	0.139	0.142	0.131	0.01	0.00821584	0.145	0.144	0.148	0.15	0.147	0.148	0.0145	0.00219089	0.157	0.157	0.156	0.164	0.156	0.159	0.0256667	0.0030605	0.171	0.163	0.162	0.168	0.155	0.155	0.0298333	0.00656252	0.162	0.162	0.168	0.163	0.161	0.163	0.0306667
	Raw Data (600)	4.5	0.169	0.171	0.157	0.151	0.152	0.153	0.027	0.0089088	0.147	0.158	0.14	0.139	0.141	0.13	0.0106667	0.00935414	0.144	0.144	0.147	0.156	0.148	0.149	0.0161667	0.00442719	0.158	0.159	0.159	0.167	0.159	0.161	0.0286667	0.00333167	0.187	0.174	0.165	0.169	0.157	0.158	0.0365	0.0112012	0.169	0.166	0.17	0.165	0.164	0.164	0.0345
	Raw Data (600)	4.75	0.166	0.168	0.16	0.153	0.155	0.156	0.028	0.00615359	0.149	0.16	0.142	0.14	0.142	0.131	0.0123333	0.00973653	0.146	0.144	0.151	0.155	0.147	0.149	0.017	0.00393277	0.163	0.162	0.163	0.174	0.162	0.164	0.033	0.00463321	0.201	0.171	0.166	0.172	0.163	0.16	0.0405	0.0148515	0.171	0.169	0.172	0.165	0.169	0.167	0.0371667
	Raw Data (600)	5	0.171	0.167	0.156	0.153	0.149	0.155	0.0275	0.00857321	0.144	0.157	0.139	0.138	0.141	0.13	0.0105	0.00891628	0.144	0.142	0.149	0.149	0.147	0.149	0.0156667	0.00301109	0.164	0.163	0.163	0.171	0.163	0.172	0.035	0.00428952	0.2	0.168	0.167	0.171	0.189	0.159	0.0446667	0.0155134	0.17	0.167	0.174	0.166	0.169	0.168	0.038
	Raw Data (600)	5.25	0.166	0.167	0.159	0.156	0.15	0.157	0.0271667	0.00643169	0.155	0.159	0.141	0.139	0.141	0.131	0.0123333	0.0105578	0.146	0.144	0.151	0.153	0.153	0.151	0.0176667	0.00377712	0.166	0.168	0.165	0.176	0.169	0.173	0.0375	0.00423084	0.197	0.173	0.172	0.173	0.162	0.163	0.0413333	0.012628	0.174	0.174	0.175	0.171	0.175	0.174	0.0418333
	Raw Data (600)	5.5	0.172	0.173	0.172	0.157	0.151	0.162	0.0311667	0.00926823	0.151	0.163	0.143	0.143	0.149	0.133	0.0136667	0.0100399	0.148	0.146	0.151	0.155	0.152	0.153	0.0175	0.0033116	0.173	0.172	0.172	0.181	0.174	0.186	0.043	0.00581951	0.208	0.182	0.176	0.18	0.165	0.169	0.0466667	0.0151658	0.181	0.181	0.184	0.176	0.18	0.179	0.0468333
	Raw Data (600)	5.75	0.175	0.174	0.162	0.156	0.151	0.156	0.0306667	0.0100532	0.152	0.162	0.142	0.143	0.145	0.133	0.0145	0.00986745	0.15	0.145	0.151	0.152	0.149	0.15	0.0178333	0.00242899	0.181	0.178	0.174	0.186	0.177	0.178	0.0473333	0.00409878	0.208	0.188	0.178	0.181	0.165	0.168	0.0496667	0.0155649	0.185	0.188	0.184	0.179	0.183	0.183	0.052
	Raw Data (600)	6	0.164	0.175	0.162	0.155	0.151	0.157	0.0303333	0.0084538	0.147	0.159	0.14	0.139	0.142	0.132	0.0128333	0.00915241	0.149	0.145	0.151	0.152	0.149	0.15	0.019	0.00242212	0.181	0.173	0.177	0.201	0.176	0.178	0.0506667	0.010139	0.201	0.182	0.179	0.179	0.169	0.168	0.0493333	0.0119276	0.184	0.185	0.189	0.18	0.186	0.185	0.0545
	Raw Data (600)	6.25	0.173	0.175	0.163	0.157	0.155	0.16	0.032	0.00835264	0.152	0.162	0.153	0.143	0.144	0.133	0.016	0.0100283	0.158	0.147	0.152	0.155	0.15	0.153	0.0206667	0.00383406	0.192	0.186	0.183	0.192	0.181	0.186	0.0548333	0.00454606	0.213	0.187	0.182	0.185	0.171	0.174	0.0535	0.014922	0.21	0.192	0.195	0.187	0.193	0.192	0.063
	Raw Data (600)	6.5	0.176	0.176	0.165	0.16	0.161	0.162	0.0328333	0.00742069	0.152	0.162	0.144	0.142	0.145	0.137	0.0131667	0.00880909	0.157	0.152	0.156	0.157	0.154	0.155	0.0213333	0.00194079	0.197	0.19	0.189	0.197	0.186	0.189	0.0575	0.00458984	0.204	0.189	0.186	0.187	0.173	0.178	0.0523333	0.0106474	0.198	0.196	0.2	0.193	0.198	0.2	0.0636667
	Raw Data (600)	6.75	0.168	0.178	0.173	0.16	0.162	0.163	0.0343333	0.00703325	0.151	0.163	0.143	0.144	0.15	0.134	0.0145	0.00973139	0.157	0.15	0.154	0.158	0.153	0.155	0.0215	0.00288097	0.203	0.196	0.192	0.201	0.189	0.193	0.0626667	0.00542832	0.206	0.191	0.188	0.189	0.184	0.176	0.056	0.00987927	0.201	0.202	0.205	0.198	0.203	0.205	0.0693333
	Raw Data (600)	7	0.168	0.181	0.168	0.161	0.176	0.164	0.0381667	0.00750111	0.153	0.162	0.144	0.144	0.145	0.134	0.0155	0.00950789	0.163	0.152	0.156	0.158	0.157	0.156	0.0255	0.00357771	0.248	0.202	0.204	0.213	0.193	0.205	0.0793333	0.019302	0.208	0.194	0.188	0.19	0.197	0.181	0.0615	0.00916515	0.209	0.205	0.212	0.204	0.208	0.218	0.0778333
	Raw Data (600)	7.25	0.171	0.182	0.178	0.165	0.18	0.168	0.041	0.00695701	0.154	0.163	0.147	0.146	0.147	0.136	0.0158333	0.00902035	0.161	0.158	0.174	0.168	0.167	0.161	0.0318333	0.00591326	0.217	0.207	0.202	0.214	0.199	0.203	0.074	0.00712741	0.205	0.197	0.193	0.192	0.18	0.182	0.0585	0.00935414	0.227	0.215	0.23	0.214	0.225	0.234	0.0911667
	Raw Data (600)	7.5	0.172	0.189	0.176	0.163	0.18	0.165	0.0423333	0.00970395	0.155	0.162	0.144	0.145	0.147	0.135	0.0161667	0.00938083	0.158	0.154	0.158	0.164	0.167	0.157	0.0278333	0.00484424	0.222	0.22	0.206	0.217	0.204	0.207	0.0808333	0.00789092	0.209	0.194	0.202	0.192	0.181	0.183	0.0616667	0.0107842	0.237	0.217	0.243	0.221	0.245	0.241	0.102167
	Raw Data (600)	7.75	0.175	0.186	0.173	0.184	0.174	0.166	0.0451667	0.00744759	0.151	0.163	0.145	0.144	0.147	0.135	0.0163333	0.00924662	0.168	0.156	0.161	0.16	0.156	0.16	0.029	0.00440076	0.266	0.217	0.232	0.226	0.221	0.214	0.0981667	0.0190753	0.209	0.198	0.195	0.195	0.182	0.187	0.0631667	0.00933095	0.231	0.242	0.237	0.243	0.249	0.254	0.1115
	Raw Data (600)	8	0.173	0.183	0.183	0.175	0.174	0.172	0.0448333	0.00500666	0.151	0.162	0.145	0.144	0.149	0.135	0.0158333	0.00893682	0.163	0.154	0.157	0.159	0.156	0.161	0.0265	0.00332666	0.246	0.225	0.218	0.229	0.214	0.218	0.0931667	0.0116276	0.212	0.201	0.194	0.196	0.186	0.191	0.0648333	0.00902589	0.249	0.244	0.244	0.241	0.254	0.265	0.117667
	Raw Data (600)	8.25	0.173	0.189	0.179	0.189	0.192	0.183	0.0533333	0.00722265	0.151	0.162	0.145	0.145	0.147	0.136	0.0168333	0.00857127	0.162	0.158	0.167	0.165	0.164	0.165	0.0326667	0.00314643	0.265	0.232	0.226	0.234	0.219	0.229	0.103333	0.0159927	0.218	0.21	0.2	0.2	0.187	0.192	0.0703333	0.0113915	0.258	0.252	0.261	0.253	0.261	0.278	0.129667
	Raw Data (600)	8.5	0.178	0.189	0.187	0.18	0.186	0.181	0.0505	0.00441588	0.151	0.163	0.147	0.147	0.153	0.136	0.0165	0.00884873	0.161	0.159	0.177	0.177	0.168	0.174	0.0363333	0.0079666	0.254	0.243	0.231	0.249	0.224	0.234	0.106167	0.0114441	0.22	0.203	0.203	0.204	0.19	0.195	0.0695	0.0102127	0.266	0.267	0.277	0.267	0.281	0.295	0.1425
	Raw Data (600)	8.75	0.177	0.193	0.185	0.169	0.186	0.171	0.0495	0.00938971	0.152	0.164	0.145	0.147	0.149	0.136	0.0181667	0.00919601	0.162	0.158	0.181	0.169	0.159	0.161	0.0343333	0.00874071	0.259	0.25	0.238	0.248	0.231	0.238	0.113333	0.0101784	0.217	0.207	0.207	0.203	0.192	0.197	0.0731667	0.00872735	0.28	0.278	0.289	0.279	0.293	0.311	0.157667
	Raw Data (600)	9	0.178	0.185	0.193	0.192	0.186	0.184	0.0528333	0.00553775	0.153	0.164	0.145	0.149	0.148	0.139	0.0161667	0.0084301	0.166	0.163	0.182	0.186	0.173	0.165	0.039	0.00960729	0.298	0.265	0.248	0.259	0.239	0.246	0.125667	0.0211983	0.219	0.212	0.211	0.205	0.195	0.203	0.074	0.00833667	0.31	0.296	0.303	0.295	0.315	0.337	0.175833
	Raw Data (600)	9.25	0.185	0.192	0.192	0.176	0.187	0.171	0.053	0.00861201	0.156	0.162	0.148	0.148	0.147	0.138	0.019	0.00825631	0.166	0.164	0.162	0.166	0.166	0.165	0.034	0.00160208	0.287	0.281	0.254	0.263	0.248	0.253	0.1335	0.0160955	0.226	0.214	0.208	0.208	0.198	0.204	0.0788333	0.00958471	0.31	0.314	0.323	0.313	0.336	0.357	0.194667
	Raw Data (600)	9.5	0.181	0.192	0.198	0.188	0.191	0.172	0.0561667	0.00920869	0.153	0.163	0.146	0.146	0.15	0.138	0.0185	0.00838252	0.166	0.161	0.162	0.165	0.172	0.162	0.0338333	0.00408248	0.285	0.273	0.262	0.273	0.253	0.259	0.136667	0.0116576	0.223	0.212	0.21	0.21	0.23	0.208	0.0846667	0.00889382	0.333	0.335	0.344	0.335	0.359	0.381	0.217
	Raw Data (600)	9.75	0.181	0.19	0.188	0.194	0.195	0.186	0.0576667	0.00521536	0.154	0.162	0.147	0.147	0.149	0.139	0.0183333	0.00773736	0.165	0.165	0.169	0.183	0.172	0.17	0.0393333	0.00665332	0.309	0.292	0.273	0.28	0.262	0.27	0.149667	0.0170411	0.221	0.219	0.212	0.212	0.203	0.222	0.0835	0.00725029	0.351	0.356	0.364	0.354	0.38	0.405	0.237
	Raw Data (600)	10	0.184	0.194	0.193	0.19	0.188	0.177	0.0575	0.0063456	0.154	0.165	0.147	0.148	0.15	0.138	0.0201667	0.00891441	0.167	0.164	0.168	0.166	0.176	0.163	0.0371667	0.00463321	0.307	0.291	0.283	0.291	0.272	0.278	0.156833	0.0122801	0.226	0.217	0.214	0.214	0.215	0.214	0.0865	0.00471876	0.375	0.376	0.384	0.376	0.405	0.431	0.261
	Raw Data (600)	10.25	0.182	0.199	0.196	0.193	0.195	0.182	0.0608333	0.0073598	0.155	0.167	0.149	0.15	0.149	0.139	0.0211667	0.00920326	0.168	0.164	0.166	0.167	0.176	0.169	0.038	0.00413118	0.348	0.325	0.308	0.328	0.28	0.333	0.19	0.0236023	0.234	0.238	0.221	0.219	0.21	0.218	0.093	0.0105767	0.405	0.405	0.415	0.408	0.438	0.458	0.291167
	Raw Data (600)	10.5	0.185	0.202	0.199	0.184	0.194	0.176	0.0588333	0.00997998	0.156	0.168	0.149	0.15	0.151	0.14	0.0211667	0.00926643	0.174	0.172	0.172	0.17	0.163	0.168	0.0386667	0.00392003	0.328	0.323	0.306	0.313	0.294	0.337	0.185667	0.0156386	0.234	0.227	0.223	0.223	0.216	0.224	0.0933333	0.00589067	0.442	0.441	0.451	0.435	0.475	0.495	0.325333
	Raw Data (600)	10.75	0.187	0.205	0.2	0.197	0.202	0.184	0.0643333	0.00847152	0.156	0.166	0.151	0.15	0.152	0.141	0.0211667	0.00818942	0.173	0.168	0.169	0.178	0.173	0.185	0.0428333	0.00631401	0.355	0.335	0.332	0.323	0.303	0.315	0.195667	0.0179379	0.236	0.229	0.224	0.226	0.224	0.24	0.0983333	0.00670572	0.476	0.481	0.486	0.466	0.503	0.528	0.3585
	Raw Data (600)	11	0.187	0.196	0.205	0.202	0.199	0.203	0.0683333	0.00653197	0.157	0.163	0.148	0.154	0.152	0.14	0.022	0.00786554	0.172	0.184	0.18	0.188	0.177	0.181	0.05	0.00553775	0.378	0.356	0.349	0.346	0.339	0.347	0.222167	0.0136345	0.247	0.255	0.251	0.242	0.232	0.258	0.117167	0.00948156	0.515	0.517	0.511	0.494	0.531	0.55	0.389333
	Raw Data (600)	11.25	0.185	0.199	0.2	0.2	0.199	0.184	0.0641667	0.00776531	0.157	0.165	0.151	0.151	0.15	0.141	0.0221667	0.00799375	0.176	0.179	0.184	0.181	0.173	0.182	0.0488333	0.00407022	0.38	0.367	0.341	0.35	0.33	0.342	0.221333	0.0185329	0.25	0.261	0.242	0.239	0.233	0.253	0.116	0.0102307	0.53	0.532	0.538	0.52	0.558	0.578	0.412333
	Raw Data (600)	11.5	0.186	0.196	0.196	0.2	0.194	0.183	0.0611667	0.00656506	0.156	0.163	0.148	0.15	0.152	0.141	0.0203333	0.00744759	0.168	0.168	0.172	0.173	0.166	0.171	0.0383333	0.00273252	0.4	0.39	0.355	0.379	0.342	0.357	0.239167	0.0226164	0.265	0.256	0.243	0.244	0.252	0.268	0.123333	0.0104243	0.569	0.581	0.588	0.556	0.594	0.611	0.451833
	Raw Data (600)	11.75	0.192	0.203	0.205	0.198	0.193	0.205	0.0685	0.00588784	0.158	0.166	0.155	0.15	0.154	0.142	0.0233333	0.00801041	0.172	0.171	0.173	0.177	0.18	0.171	0.0431667	0.00368782	0.419	0.403	0.393	0.405	0.366	0.387	0.264667	0.0181521	0.274	0.251	0.265	0.26	0.259	0.27	0.132333	0.0082805	0.586	0.604	0.616	0.582	0.622	0.642	0.477833
	Raw Data (600)	12	0.191	0.2	0.2	0.195	0.201	0.232	0.0726667	0.0146344	0.158	0.165	0.15	0.15	0.153	0.142	0.0225	0.00784857	0.171	0.179	0.179	0.182	0.186	0.182	0.0493333	0.00503653	0.498	0.395	0.4	0.421	0.383	0.408	0.287	0.0414379	0.277	0.249	0.248	0.25	0.255	0.28	0.129333	0.014689	0.607	0.622	0.622	0.603	0.641	0.66	0.495333
	Raw Data (600)	12.25	0.185	0.201	0.211	0.207	0.199	0.223	0.0743333	0.0127541	0.155	0.164	0.151	0.152	0.153	0.148	0.0238333	0.00549242	0.176	0.177	0.177	0.177	0.174	0.185	0.0476667	0.00377712	0.447	0.434	0.423	0.43	0.413	0.407	0.295667	0.0145556	0.289	0.26	0.263	0.267	0.274	0.289	0.143667	0.0127698	0.646	0.652	0.658	0.635	0.675	0.691	0.5295
	Raw Data (600)	12.5	0.189	0.208	0.211	0.206	0.204	0.204	0.0726667	0.00765942	0.159	0.167	0.151	0.153	0.154	0.145	0.0238333	0.00749444	0.177	0.183	0.174	0.176	0.186	0.175	0.0475	0.00484768	0.465	0.472	0.439	0.453	0.43	0.449	0.320333	0.0156801	0.293	0.277	0.282	0.281	0.281	0.296	0.154	0.00761577	0.672	0.685	0.692	0.663	0.705	0.722	0.558833
	Raw Data (600)	12.75	0.194	0.209	0.212	0.215	0.209	0.21	0.0771667	0.00730525	0.159	0.167	0.152	0.152	0.154	0.144	0.0236667	0.00773736	0.176	0.184	0.182	0.185	0.179	0.181	0.0501667	0.0033116	0.489	0.473	0.466	0.47	0.451	0.465	0.338	0.0123774	0.297	0.286	0.286	0.287	0.303	0.309	0.163667	0.00989276	0.704	0.715	0.722	0.694	0.735	0.746	0.588333
	Raw Data (600)	13	0.192	0.207	0.212	0.207	0.205	0.201	0.0723333	0.00687023	0.158	0.167	0.153	0.153	0.156	0.148	0.0241667	0.00643169	0.177	0.179	0.175	0.181	0.186	0.181	0.0481667	0.00381663	0.493	0.49	0.485	0.476	0.466	0.482	0.350333	0.00985901	0.304	0.3	0.297	0.298	0.298	0.316	0.1705	0.00722265	0.723	0.726	0.735	0.715	0.752	0.773	0.605667
	Raw Data (600)	13.25	0.197	0.208	0.212	0.228	0.198	0.201	0.0756667	0.0116905	0.16	0.167	0.153	0.154	0.156	0.144	0.024	0.00765942	0.177	0.179	0.179	0.182	0.172	0.183	0.047	0.00393277	0.517	0.506	0.488	0.494	0.482	0.496	0.3655	0.0126241	0.309	0.304	0.301	0.302	0.305	0.332	0.177167	0.0116862	0.754	0.762	0.764	0.743	0.781	0.798	0.635333
	Raw Data (600)	13.5	0.198	0.209	0.209	0.208	0.2	0.192	0.0721667	0.0070899	0.159	0.166	0.151	0.152	0.153	0.143	0.0235	0.00779744	0.178	0.187	0.182	0.18	0.182	0.18	0.051	0.00308221	0.532	0.516	0.523	0.529	0.504	0.518	0.389833	0.0100929	0.317	0.309	0.306	0.31	0.31	0.342	0.185167	0.0133965	0.782	0.791	0.802	0.772	0.811	0.819	0.665667
	Raw Data (600)	13.75	0.199	0.212	0.215	0.201	0.211	0.22	0.0755	0.00814043	0.166	0.166	0.153	0.153	0.159	0.156	0.0246667	0.00598052	0.178	0.176	0.186	0.181	0.186	0.179	0.0468333	0.00419524	0.547	0.547	0.544	0.558	0.522	0.547	0.41	0.0118898	0.32	0.317	0.316	0.32	0.322	0.353	0.1905	0.0140523	0.804	0.818	0.824	0.798	0.836	0.847	0.687
	Raw Data (600)	14	0.197	0.207	0.212	0.208	0.204	0.199	0.074	0.00568331	0.157	0.165	0.152	0.153	0.155	0.143	0.0236667	0.00716705	0.178	0.181	0.176	0.193	0.176	0.178	0.0498333	0.00647045	0.568	0.594	0.558	0.56	0.551	0.572	0.436667	0.0151052	0.333	0.324	0.32	0.328	0.333	0.363	0.203	0.0153199	0.819	0.825	0.833	0.812	0.845	0.87	0.7035
	Raw Data (600)	14.25	0.201	0.21	0.217	0.214	0.217	0.213	0.0795	0.006	0.163	0.174	0.155	0.155	0.157	0.147	0.026	0.00915969	0.18	0.179	0.18	0.198	0.189	0.186	0.0528333	0.00736659	0.592	0.581	0.588	0.588	0.561	0.593	0.451333	0.0119569	0.341	0.341	0.335	0.34	0.351	0.384	0.216167	0.0180739	0.86	0.875	0.878	0.852	0.887	0.894	0.741833
	Raw Data (600)	14.5	0.194	0.212	0.218	0.213	0.21	0.243	0.0835	0.0159499	0.16	0.169	0.152	0.156	0.155	0.146	0.0248333	0.00776316	0.181	0.176	0.179	0.182	0.183	0.183	0.0491667	0.00273252	0.612	0.596	0.608	0.614	0.588	0.619	0.474667	0.0118054	0.352	0.348	0.346	0.349	0.366	0.403	0.229167	0.0219423	0.88	0.892	0.905	0.876	0.912	0.915	0.765167
	Raw Data (600)	14.75	0.2	0.208	0.216	0.215	0.21	0.217	0.08	0.00644981	0.162	0.169	0.154	0.154	0.156	0.145	0.0256667	0.00814043	0.181	0.177	0.179	0.197	0.181	0.18	0.0515	0.00725948	0.628	0.614	0.629	0.635	0.611	0.641	0.495333	0.0117246	0.36	0.356	0.353	0.362	0.381	0.424	0.241667	0.0269938	0.9	0.914	0.92	0.894	0.928	0.938	0.784667
	Raw Data (600)	15	0.195	0.213	0.215	0.216	0.209	0.304	0.0936667	0.0392972	0.162	0.169	0.154	0.156	0.157	0.147	0.0258333	0.00744983	0.184	0.181	0.181	0.184	0.182	0.191	0.0521667	0.00376386	0.653	0.638	0.654	0.659	0.634	0.664	0.518667	0.0118434	0.371	0.37	0.366	0.378	0.398	0.442	0.255833	0.0290224	0.925	0.939	0.944	0.92	0.951	0.967	0.809333
	Raw Data (600)	15.25	0.202	0.212	0.217	0.215	0.214	0.219	0.0831667	0.00598052	0.159	0.167	0.155	0.152	0.157	0.147	0.0261667	0.00676511	0.181	0.188	0.182	0.184	0.18	0.191	0.0543333	0.00432049	0.676	0.657	0.674	0.682	0.654	0.684	0.541167	0.0127188	0.388	0.386	0.383	0.394	0.416	0.46	0.2745	0.0296631	0.953	0.962	0.97	0.94	0.976	0.987	0.834667
	Raw Data (600)	15.5	0.203	0.215	0.216	0.217	0.21	0.219	0.0835	0.00588784	0.166	0.169	0.155	0.156	0.157	0.147	0.0285	0.00799166	0.184	0.181	0.184	0.187	0.176	0.184	0.0528333	0.00377712	0.697	0.678	0.699	0.705	0.678	0.708	0.564333	0.0131365	0.408	0.403	0.4	0.411	0.438	0.484	0.294167	0.0323666	0.968	0.984	0.986	0.96	0.995	1.01	0.854
	Raw Data (600)	15.75	0.205	0.221	0.22	0.22	0.213	0.215	0.0841667	0.006121	0.162	0.172	0.155	0.16	0.159	0.148	0.0278333	0.00794145	0.184	0.186	0.187	0.187	0.184	0.185	0.054	0.0013784	0.722	0.702	0.723	0.728	0.7	0.732	0.586333	0.0135413	0.428	0.422	0.422	0.433	0.461	0.509	0.314333	0.0341726	0.995	1.019	1.023	0.988	1.02	1.03	0.881
	Raw Data (600)	16	0.202	0.209	0.211	0.199	0.211	0.219	0.0778333	0.00714843	0.171	0.171	0.153	0.155	0.158	0.147	0.0285	0.00984717	0.184	0.177	0.186	0.185	0.181	0.183	0.052	0.00326599	0.738	0.719	0.741	0.748	0.72	0.752	0.605667	0.0139523	0.447	0.445	0.437	0.451	0.481	0.524	0.3335	0.0329752	1.02	1.042	1.041	1.009	1.044	1.051	0.903833
	Raw Data (600)	16.25	0.209	0.218	0.221	0.223	0.216	0.217	0.0853333	0.00484424	0.161	0.169	0.154	0.155	0.159	0.149	0.0258333	0.00688234	0.184	0.183	0.183	0.185	0.184	0.186	0.0521667	0.00116905	0.761	0.74	0.761	0.772	0.743	0.776	0.626833	0.0147162	0.473	0.472	0.466	0.479	0.503	0.548	0.358167	0.0311218	1.037	1.065	1.069	1.04	1.072	1.074	0.9275
	Raw Data (600)	16.5	0.204	0.214	0.217	0.223	0.218	0.227	0.0851667	0.00793515	0.165	0.174	0.154	0.157	0.159	0.149	0.0276667	0.00880152	0.185	0.18	0.183	0.187	0.18	0.184	0.0511667	0.00278687	0.779	0.759	0.778	0.793	0.765	0.796	0.646333	0.0146924	0.496	0.493	0.487	0.495	0.525	0.567	0.3785	0.0306969	1.054	1.08	1.085	1.056	1.091	1.096	0.945
	Raw Data (600)	16.75	0.213	0.216	0.225	0.218	0.209	0.224	0.0865	0.00622093	0.16	0.168	0.155	0.155	0.159	0.149	0.0266667	0.00637704	0.185	0.182	0.182	0.187	0.182	0.183	0.0525	0.00207364	0.805	0.78	0.8	0.816	0.786	0.819	0.67	0.0156971	0.523	0.518	0.509	0.522	0.548	0.589	0.403833	0.0295392	1.078	1.105	1.112	1.084	1.112	1.114	0.969833
	Raw Data (600)	17	0.21	0.22	0.218	0.223	0.218	0.223	0.0806667	0.00480278	0.169	0.179	0.159	0.157	0.162	0.147	0.0241667	0.0109255	0.189	0.181	0.181	0.186	0.185	0.186	0.0466667	0.00314113	0.821	0.794	0.818	0.832	0.803	0.835	0.679167	0.0160676	0.537	0.534	0.526	0.537	0.562	0.605	0.412167	0.0294579	1.098	1.116	1.114	1.085	1.119	1.136	0.973333
	Raw Data (600)	17.25	0.21	0.228	0.222	0.224	0.221	0.223	0.0898333	0.0060553	0.163	0.17	0.156	0.158	0.16	0.15	0.028	0.00674537	0.189	0.191	0.185	0.188	0.198	0.185	0.0578333	0.00484424	0.842	0.819	0.837	0.854	0.822	0.859	0.707333	0.0162901	0.582	0.565	0.554	0.566	0.593	0.629	0.45	0.0270463	1.131	1.154	1.157	1.123	1.152	1.154	1.01367
	Raw Data (600)	17.5	0.218	0.235	0.232	0.231	0.221	0.226	0.0938333	0.00667583	0.164	0.171	0.158	0.158	0.162	0.149	0.027	0.00733939	0.192	0.197	0.189	0.189	0.188	0.187	0.057	0.0036697	0.866	0.842	0.858	0.874	0.845	0.876	0.726833	0.014428	0.599	0.586	0.583	0.589	0.614	0.651	0.470333	0.0257811	1.138	1.177	1.181	1.146	1.173	1.172	1.03117
	Raw Data (600)	17.75	0.215	0.235	0.234	0.227	0.222	0.229	0.0953333	0.00756307	0.166	0.181	0.16	0.159	0.16	0.149	0.0308333	0.0105972	0.192	0.189	0.186	0.189	0.187	0.185	0.0563333	0.00252982	0.882	0.856	0.875	0.891	0.862	0.892	0.744667	0.014922	0.619	0.602	0.601	0.603	0.634	0.668	0.4895	0.0263319	1.166	1.195	1.192	1.16	1.192	1.194	1.0515
	Raw Data (600)	18	0.22	0.236	0.235	0.227	0.223	0.229	0.0976667	0.00637704	0.164	0.172	0.157	0.164	0.164	0.152	0.0315	0.00688234	0.193	0.192	0.186	0.189	0.184	0.186	0.0576667	0.00361478	0.9	0.872	0.897	0.906	0.88	0.912	0.763833	0.015437	0.634	0.625	0.617	0.623	0.649	0.678	0.507	0.0226774	1.174	1.203	1.213	1.182	1.216	1.215	1.06983
	Raw Data (600)	18.25	0.212	0.232	0.227	0.221	0.22	0.225	0.0935	0.00685322	0.169	0.169	0.155	0.156	0.16	0.149	0.0303333	0.00804156	0.189	0.183	0.184	0.19	0.186	0.186	0.057	0.00273252	0.915	0.891	0.911	0.92	0.897	0.926	0.780667	0.0135056	0.654	0.645	0.643	0.642	0.664	0.7	0.528667	0.0222081	1.197	1.23	1.237	1.203	1.234	1.228	1.09217
	Raw Data (600)	18.5	0.21	0.225	0.219	0.236	0.219	0.232	0.0923333	0.00952365	0.193	0.17	0.154	0.159	0.162	0.151	0.0336667	0.0153025	0.187	0.183	0.188	0.189	0.19	0.187	0.0561667	0.00242212	0.935	0.909	0.93	0.937	0.915	0.942	0.796833	0.0131149	0.675	0.665	0.666	0.662	0.689	0.721	0.5485	0.0225004	1.206	1.245	1.262	1.219	1.254	1.25	1.10817
	Raw Data (600)	18.75	0.216	0.23	0.221	0.232	0.219	0.233	0.095	0.0073598	0.173	0.184	0.158	0.16	0.161	0.152	0.0345	0.0116905	0.192	0.183	0.188	0.192	0.186	0.188	0.058	0.00348807	0.951	0.927	0.947	0.958	0.932	0.958	0.815333	0.0131871	0.688	0.682	0.683	0.682	0.705	0.737	0.566	0.0218487	1.228	1.264	1.29	1.246	1.284	1.268	1.13317
	Raw Data (600)	19	0.217	0.228	0.23	0.228	0.222	0.23	0.096	0.00523132	0.173	0.17	0.157	0.158	0.16	0.152	0.0318333	0.00811583	0.191	0.185	0.188	0.19	0.184	0.189	0.058	0.00278687	0.963	0.938	0.957	0.971	0.943	0.971	0.827333	0.0140345	0.712	0.702	0.699	0.694	0.721	0.749	0.583	0.0201932	1.256	1.283	1.298	1.246	1.282	1.283	1.14483
	Raw Data (600)	19.25	0.219	0.231	0.231	0.231	0.229	0.233	0.098	0.00505964	0.164	0.172	0.156	0.159	0.162	0.153	0.03	0.00669328	0.194	0.187	0.19	0.192	0.189	0.189	0.0591667	0.00248328	0.985	0.955	0.975	0.983	0.963	0.986	0.8435	0.0128647	0.73	0.722	0.717	0.713	0.742	0.771	0.6015	0.0214919	1.274	1.309	1.321	1.275	1.31	1.299	1.167
	Raw Data (600)	19.5	0.223	0.24	0.236	0.236	0.223	0.231	0.101333	0.00717635	0.168	0.173	0.159	0.159	0.162	0.154	0.0323333	0.00689202	0.195	0.186	0.19	0.194	0.186	0.19	0.06	0.00381663	1.003	0.971	0.994	1.002	0.981	1.007	0.862833	0.0141845	0.746	0.738	0.732	0.732	0.758	0.784	0.618167	0.0200566	1.279	1.317	1.341	1.302	1.327	1.317	1.18367
	Raw Data (600)	19.75	0.22	0.237	0.231	0.233	0.22	0.231	0.0986667	0.00706163	0.168	0.174	0.159	0.16	0.163	0.153	0.0328333	0.0073598	0.193	0.188	0.19	0.193	0.187	0.191	0.0603333	0.00250333	1.019	0.984	1.003	1.014	0.993	1.017	0.875	0.0142127	0.764	0.757	0.748	0.751	0.776	0.802	0.636333	0.0201461	1.309	1.338	1.361	1.309	1.354	1.334	1.20417
	Raw Data (600)	20	0.219	0.232	0.227	0.223	0.222	0.236	0.098	0.00647302	0.163	0.182	0.156	0.159	0.16	0.153	0.0336667	0.0103037	0.195	0.183	0.187	0.191	0.187	0.187	0.0598333	0.00413118	1.029	0.998	1.017	1.028	1.007	1.03	0.889667	0.0133179	0.769	0.773	0.766	0.763	0.79	0.82	0.651667	0.0217018	1.307	1.348	1.368	1.332	1.376	1.345	1.2175
	Raw Data (600)	20.25	0.228	0.244	0.232	0.239	0.227	0.232	0.102667	0.00659293	0.166	0.174	0.159	0.161	0.171	0.173	0.0363333	0.0063456	0.197	0.188	0.19	0.194	0.189	0.19	0.0603333	0.0034448	1.04	1.011	1.03	1.041	1.017	1.041	0.899	0.0132061	0.794	0.788	0.779	0.783	0.81	0.834	0.667	0.0206978	1.338	1.366	1.365	1.325	1.357	1.361	1.221
	Raw Data (600)	20.5	0.224	0.242	0.232	0.235	0.218	0.233	0.101	0.00847742	0.165	0.173	0.16	0.16	0.168	0.154	0.0336667	0.0067429	0.194	0.188	0.189	0.191	0.193	0.189	0.061	0.00242212	1.059	1.023	1.05	1.053	1.03	1.054	0.915167	0.0146617	0.806	0.804	0.797	0.797	0.821	0.848	0.6825	0.0196308	1.346	1.38	1.389	1.349	1.384	1.375	1.24083
	Raw Data (600)	20.75	0.227	0.239	0.235	0.23	0.22	0.235	0.102	0.00684105	0.166	0.171	0.157	0.157	0.162	0.153	0.032	0.00666333	0.193	0.188	0.189	0.193	0.185	0.189	0.0605	0.00308221	1.07	1.033	1.059	1.064	1.041	1.067	0.926667	0.0151217	0.82	0.821	0.818	0.817	0.841	0.867	0.701667	0.0199064	1.353	1.395	1.417	1.379	1.403	1.389	1.26033
	Raw Data (600)	21	0.228	0.244	0.232	0.243	0.22	0.232	0.102833	0.00913053	0.178	0.173	0.16	0.159	0.162	0.153	0.0338333	0.00941099	0.198	0.185	0.19	0.195	0.188	0.191	0.0608333	0.00470815	1.09	1.051	1.079	1.08	1.06	1.081	0.943167	0.0147614	0.835	0.846	0.837	0.838	0.853	0.877	0.717333	0.0158703	1.361	1.406	1.439	1.403	1.437	1.407	1.2785
	Raw Data (600)	21.25	0.226	0.243	0.229	0.272	0.221	0.222	0.105667	0.0195627	0.173	0.182	0.165	0.164	0.164	0.156	0.0375	0.00898146	0.195	0.191	0.192	0.195	0.189	0.192	0.0625	0.00233809	1.107	1.057	1.085	1.091	1.069	1.087	0.952833	0.0175005	0.858	0.86	0.855	0.849	0.869	0.892	0.734	0.0152763	1.39	1.43	1.451	1.411	1.444	1.413	1.29333
	Raw Data (600)	21.5	0.233	0.241	0.232	0.232	0.219	0.222	0.101167	0.00803534	0.165	0.171	0.157	0.16	0.164	0.154	0.0331667	0.00611283	0.195	0.188	0.191	0.191	0.187	0.191	0.0618333	0.00281069	1.113	1.064	1.096	1.101	1.078	1.092	0.962	0.0173628	0.87	0.873	0.869	0.865	0.882	0.91	0.7495	0.0166062	1.401	1.442	1.467	1.425	1.458	1.42	1.30683
	Raw Data (600)	21.75	0.239	0.253	0.239	0.239	0.223	0.22	0.105667	0.0121614	0.168	0.175	0.16	0.162	0.164	0.156	0.0343333	0.0066458	0.198	0.188	0.192	0.195	0.189	0.193	0.0626667	0.00372827	1.137	1.089	1.104	1.111	1.086	1.103	0.975167	0.0183412	0.884	0.891	0.884	0.888	0.906	0.922	0.766	0.0151844	1.404	1.448	1.473	1.443	1.494	1.435	1.31967
	Raw Data (600)	22	0.23	0.246	0.234	0.24	0.222	0.221	0.103333	0.0098877	0.189	0.185	0.16	0.161	0.182	0.155	0.0431667	0.0149131	0.196	0.188	0.192	0.195	0.188	0.191	0.0628333	0.00338625	1.135	1.083	1.113	1.122	1.095	1.108	0.9805	0.018619	0.894	0.904	0.902	0.9	0.922	0.94	0.7815	0.0173167	1.417	1.462	1.487	1.452	1.499	1.455	1.33317
	Raw Data (600)	22.25	0.23	0.246	0.236	0.233	0.22	0.225	0.1035	0.00904802	0.179	0.175	0.16	0.162	0.164	0.155	0.0376667	0.00923941	0.196	0.192	0.19	0.195	0.187	0.192	0.0638333	0.00328634	1.159	1.104	1.127	1.135	1.102	1.12	0.996333	0.0212297	0.915	0.924	0.915	0.913	0.934	0.95	0.797	0.0144971	1.43	1.477	1.501	1.462	1.519	1.461	1.34683
	Raw Data (600)	22.5	0.233	0.245	0.23	0.243	0.22	0.217	0.102333	0.0115007	0.166	0.173	0.158	0.16	0.163	0.155	0.0335	0.00641093	0.197	0.19	0.19	0.194	0.188	0.192	0.0628333	0.00325064	1.163	1.103	1.132	1.141	1.107	1.122	0.999	0.0224143	0.933	0.935	0.934	0.928	0.948	0.97	0.812333	0.0155392	1.445	1.494	1.509	1.473	1.511	1.471	1.35483
	Raw Data (600)	22.75	0.237	0.247	0.248	0.244	0.233	0.234	0.1105	0.00665582	0.208	0.184	0.161	0.162	0.166	0.159	0.0433333	0.0192631	0.2	0.193	0.195	0.197	0.192	0.195	0.0653333	0.00287518	1.177	1.127	1.144	1.154	1.119	1.132	1.01217	0.0211037	0.947	0.959	0.951	0.949	0.966	0.984	0.829333	0.0140095	1.453	1.508	1.53	1.489	1.519	1.479	1.36633
	Raw Data (600)	23	0.244	0.248	0.256	0.247	0.228	0.221	0.111667	0.0133217	0.208	0.177	0.164	0.163	0.167	0.157	0.0436667	0.0185113	0.203	0.191	0.194	0.199	0.191	0.194	0.0663333	0.00476095	1.213	1.15	1.153	1.169	1.126	1.139	1.02933	0.0303952	0.966	0.976	0.966	0.961	0.983	0.994	0.845333	0.0125007	1.467	1.515	1.537	1.494	1.534	1.487	1.37667
	Raw Data (600)	23.25	0.241	0.249	0.241	0.242	0.23	0.227	0.1085	0.00823812	0.181	0.196	0.184	0.192	0.17	0.158	0.0503333	0.014148	0.196	0.193	0.193	0.197	0.191	0.195	0.0643333	0.0022286	1.204	1.137	1.158	1.173	1.133	1.146	1.02867	0.0266439	0.98	0.991	0.979	0.98	0.997	1.011	0.859833	0.0127384	1.477	1.528	1.544	1.501	1.548	1.501	1.38667
	Raw Data (600)	23.5	0.236	0.245	0.244	0.248	0.225	0.227	0.108333	0.00977241	0.184	0.187	0.168	0.162	0.181	0.156	0.0438333	0.012775	0.201	0.193	0.193	0.197	0.189	0.193	0.0651667	0.00413118	1.203	1.139	1.16	1.18	1.133	1.142	1.03033	0.0273551	0.996	1.001	0.989	0.986	1.019	1.026	0.873667	0.0162655	1.491	1.533	1.542	1.501	1.563	1.511	1.39433
	Raw Data (600)	23.75	0.242	0.247	0.238	0.244	0.225	0.225	0.1055	0.00962116	0.182	0.178	0.16	0.162	0.165	0.157	0.036	0.0102307	0.2	0.19	0.193	0.197	0.189	0.193	0.0623333	0.00417931	1.212	1.149	1.167	1.188	1.14	1.153	1.03683	0.027228	1.017	1.021	1	0.997	1.022	1.04	0.884833	0.0158419	1.51	1.553	1.558	1.498	1.526	1.509	1.39433
	Raw Data (600)	24	0.246	0.25	0.249	0.25	0.225	0.222	0.111333	0.0131555	0.168	0.176	0.161	0.161	0.165	0.157	0.0356667	0.00671317	0.199	0.194	0.194	0.198	0.192	0.195	0.0663333	0.00265832	1.242	1.161	1.173	1.199	1.147	1.159	1.05117	0.0350566	1.027	1.034	1.031	1.02	1.046	1.056	0.906667	0.0131555	1.508	1.553	1.57	1.524	1.558	1.522	1.41017
[truncated: 8 more columns]

[truncated: 29 more sheets: Fig6 D, Fig6 E, Fig7 C, Fig7 D, S1B Fig, S3B Fig, S3C Fig, S3D Fig, S3E Fig, S3F Fig, S3G Fig, S3H Fig, S3I Fig, S3J Fig, S4A-B Fig, S5A Fig, S5B Fig, S5C Fig, S5D Fig, S6 Fig …]
